# Supplementary material for: Quantitative protein expression profiling reveals extensive post-transcriptional regulation and post-translational modifications in schizont-stage malaria parasites
Source: Genome Biol. 2008 Dec 17;9(12):R177. doi: 10.1186/gb-2008-9-12-r177 (PMC2646281; doi:10.1186/gb-2008-9-12-r177)
Supplement: Additional data file 3 — Microarray data for the 24 genes corresponding to the parasite proteins identified in this study. The transcript measurements represent normalized ratios of the timepoint samples versus a P. falciparum RNA pool and have been log2-transformed, averaged (in the case of multiple oligos per gene), and mean-centered around zero. [file gb-2008-9-12-r177-S3.xls]

## Sheet: Additional File 3
Additional file 3: Microarray data for the 24 genes corresponding to the parasite proteins identified in this study.
The transcript measurements represent normalized ratios of the timepoint samples versus a P. falciparum RNA pool and have been log2-transformed, averaged (in the case of multiple oligos per gene), and mean-centred around zero.
ProteinName	PlasmoDB ID & NCBI accession no.	Oligo(s)	TP1	TP2	TP3	TP4
2-Cys peroxiredoxin	PF14_0368 / AAN36981	aPF14_0368_0	0.3735	0.0795	-0.2755	-0.1775
Actin-I	PFL2215w / AAN36527	aPFL2215w_0 & aPFL2215w_1	-1.19625	0.21025	0.40625	0.57975
Adenosine deaminase	PF10_0289 / AAN35486	aPF10_0289_0 & aPF10_0289_1	0.505333	0.183333	-0.688667
eIF4A (eukaryotic initiation factor 4A) / RNA helicase-1 / Helicase 45	PF14_0655 / AAN37268	aPF14_0655_0 & aPF14_0655_1	0.636875	0.127375	-1.22812	0.463875
eIF4A-like helicase	PFB0445c / AAC71878	aPFB0445c_0 & aPFB0445c_1	0.72975	0.09525	-0.99375	0.16875
eIF5A (eukaryotic initiation factor 5A)	PFL0210c / AAN36131	aPFL0210c_0	1.27175	0.00875	-1.20325	-0.07725
Enolase	PF10_0155 / AAN35353	aPF10_0155_1	1.1815	-0.0175	-1.0165	-0.1475
EXP-2 (Exported protein 2)	PF14_0678 / AAN37291	aPF14_0678_0	0.021	-1.091	0.528	0.542
HSP40	PFE0055c or MAL5P1.12 / CAD51377	aPFE0055c_0 & aPFE0055c_1		-1.06867	-0.107167	1.17583
HSP60	PF10_0153 / AAN35351	aPF10_0153_0 & aPF10_0153_1	0.703	0.232	-0.42	-0.515
HSP70-1a	PF08_0054 / CAD51185	aPF08_0054_0 & aPF08_0054_1	0.678	-0.0945	-0.829	0.2455
HSP70-2a	PFI0875w / CAD51861	aPFI0875w_0 & aPFI0875w_1	1.21725	0.37325	-0.99475	-0.59575
HSP70-3a	PF11_0351 / AAN35935	aPF11_0351_1		-0.211		0.211
Hydroxyethylthiazol kinase (HETK)	PFF1335c or MAL6P1.153 / CAG25088	aPFF1335c_0	0.7675	-0.0565	-0.9095	0.1985
Hypothetical protein PF10_0325	PF10_0325 / AAN35522	aPF10_0325_0	0.25025	0.05325	-0.27275	-0.03075
Hypothetical protein PFF1295w	PFF1295w / CAG25080	aPFF1295w_0 & aPFF1295w_1	-0.32625	0.22075	-0.12775	0.23325
Hypothetical protein PFI1270w	PFI1270w / CAD51940	aPFI1270w_0	-0.391	-1.094	-0.111	1.596
M1-family aminopeptidase (M1AP)	MAL13P1.56 / CAD52253	aMAL13P1.56_0 & aMAL13P1.56_1	0.492375	-0.433625	-0.334125	0.275375
Ornithine aminotransferase (OAT)	PFF0435w / MAL6P1.91	aPFF0435w_0 & aPFF0435w_1	1.4135	0.1645	-0.8865	-0.6915
Phosphoethanolamine N-methyltransferase (PEMT)	MAL13P1.214 / CAD52560	aMAL13P1.214_0		0.766	-0.671	-0.095
Proteasome component C8	PFC0745c / CAB11152	aPFC0745c_0	0.74525	0.51425	-0.82375	-0.43575
T-complex protein 1, alpha subunit (TCP1a)	PF11_0331 / AAN35915	aPF11_0331_0 & aPF11_0331_1	0.343625	0.216625	-0.859375	0.299125
Triose phosphate Isomerase (TPI)	PF14_0378 / AAN36991	aPF14_0378_0	0.5385	0.6335	-0.9385	-0.2335
Uridine phosphorylase	PFE0660c / CAD51497	aPFE0660c_0	1.06725	0.07925	-0.82975	-0.31675
a Nomenclature in agreement with Shonhai et al. (2007) ProtSci 16:1803-1818
