# Supplementary material for: Quantitative protein expression profiling reveals extensive post-transcriptional regulation and post-translational modifications in schizont-stage malaria parasites
Source: Genome Biol. 2008 Dec 17;9(12):R177. doi: 10.1186/gb-2008-9-12-r177 (PMC2646281; doi:10.1186/gb-2008-9-12-r177)
Supplement: Additional data file 4 — Complete microarray raw data. The transcript measurements represent normalized ratios of the timepoint samples versus a P. falciparum RNA pool and have been log2 transformed. These microarray data are also available at the Gene Expression Omnibus data base at the National Center for Biotechnology Information [GEO:GSE13251]. [file gb-2008-9-12-r177-S4.xls]

## Sheet: Additional File 4
Additional file 4: Complete microarray raw data. The transcript measurements represent normalized ratios of the timepoint samples versus a P. falciparum RNA pool and have been log2-transformed. These microarray data are also available at the Gene Expression Omnibus data base (GEO) at the National Center for Biotechnology Information (NCBI) under the accession number GSE13251.
ATF			1
4 7
AcuityDatasetFileVersion=1.0
DataType=Log Ratio (635/532)
SubstanceAnnotation Columns=annotation			PFID
IgnoreColumns=
id	cy5 TP1 vs cy3 3d7 pool PFZ7_0051 200308_0636	cy5 TP2 vs cy3 3d7 pool PFZ7_0065 200308_0635	cy5 TP3 vs cy3 3d7 pool PFZ7_0123 200308_0636	cy5 TP4 vs cy3 3d7 pool PFZ7_0052 200308635_0635	annotation	PFID
ac11rRNA18s_0	1.475	0.886	1.23	0.761	c11rRNA18s	c11rRNA18s
ac11rRNA18s_1	2.629	1.824	2.438	1.389	c11rRNA18s	c11rRNA18s
ac11rRNA28s_2	0.481	1.192	1.511	0.735	c11rRNA28s	c11rRNA28s
ac11rRNA5.8s_0	1.526	0.137	1.266	-0.265	c11rRNA5.8s	c11rRNA5.8s
ac13rRNA18s_0	2.866	0.926	1.862	1.042	c13rRNA18s	c13rRNA18s
ac13rRNA18s_1	1.706	1.395	1.397	0.532	c13rRNA18s	c13rRNA18s
ac13rRNA18s_2	1.92	1.828	<no data>	0.799	c13rRNA18s	c13rRNA18s
ac13rRNA28s_0	1.694	0.427	1.174	0.376	c13rRNA28s	c13rRNA28s
ac13rRNA28s_1	2.716	1.992	<no data>	1.421	c13rRNA28s	c13rRNA28s
ac13rRNA5.8s_0	1.496	-0.077	1.126	-0.285	c13rRNA5.8s	c13rRNA5.8s
ac14rRNA.1-5s_0	0.756	-1.222	<no data>	-2.64	c14rRNA.1-5s	c14rRNA.1-5s
ac14rRNA.3-5s_0	0.874	-1.813	-0.644	-2.977	c14rRNA.3-5s	c14rRNA.3-5s
ac1rRNA18s_0	-0.029	0.094	0.746	0.474	c1rRNA18s	c1rRNA18s
ac1rRNA18s_1	2.949	1.679	3.736	2.797	c1rRNA18s	c1rRNA18s
ac1rRNA28s_1	0.703	-0.342	-0.427	<no data>	c1rRNA28s	c1rRNA28s
ac1rRNA5.8s_0	1.477	0.221	1.46	-0.292	c1rRNA5.8s	c1rRNA5.8s
ac5rRNA18s_0	-0.431	-0.644	0.572	-0.144	c5rRNA18s	c5rRNA18s
ac5rRNA18s_1	3.03	2.247	3.291	2.499	c5rRNA18s	c5rRNA18s
ac5rRNA28s_0	1.468	0.927	1.411	0.683	c5rRNA28s	c5rRNA28s
ac5rRNA28s_1	1.147	0.589	0.818	0.098	c5rRNA28s	c5rRNA28s
ac5rRNA5.8s_0	1.533	0.919	1.554	0.521	c5rRNA5.8s	c5rRNA5.8s
ac5rRNAITS2_0	0.088	-1.403	-0.926	-1.729	c5rRNAITS2	c5rRNAITS2
ac7rRNA18s_0	1.334	0.99	1.608	0.868	c7rRNA28s	c7rRNA28s
ac7rRNA18s_1	0.777	-0.026	0.742	0.819	c7rRNA28s	c7rRNA28s
ac7rRNA28s_0	-0.001	-0.245	-0.203	-0.618	c7rRNA18s	c7rRNA18s
ac7rRNA28s_1	0.863	0.78	1.135	0.093	c7rRNA18s	c7rRNA18s
ac7rRNA5.8s_0	1.581	0.908	1.583	0.579	c7rRNA5.8s	c7rRNA5.8s
ac7rRNAITS2_0	1.013	0.298	0.12	-0.056	c7rRNAITS2	c7rRNAITS2
achr11-tRNA-Gly-1_0	0.759	<no data>	<no data>	-2.439	chr11-tRNA-Gly-1	chr11-tRNA-Gly-1
achr12-tRNA-Gln-1_0	-0.485	-2.962	-2.066	-2.044	chr12-tRNA-Gln-1	chr12-tRNA-Gln-1
achr12-tRNA-Pro-1_0	-0.892	-0.935	-0.404	-1.359	chr12-tRNA-Pro-1	chr12-tRNA-Pro-1
achr13-MALr.12_0	-0.14	-2.508	-0.824	-1.56	chr13-MALr.12	chr13-MALr.12
achr13-MALr.4_0	1.097	-0.086	0.981	-1.07	chr13-MALr.4	chr13-MALr.4
achr13-MALr.8_0	0.736	<no data>	-1.995	<no data>	chr13-MALr.8	chr13-MALr.8
achr14-tRNA-Met-1_0	1.205	<no data>	0.625	-0.627	chr14-tRNA-Met-1	chr14-tRNA-Met-1
achr14-tRNA-Pro-1_0	-0.942	-1.888	-0.509	-1.472	chr14-tRNA-Pro-1	chr14-tRNA-Pro-1
achr2-tRNA-Gln-1_0	1.335	-1.8	-1.746	-2.589	chr2-tRNA-Gln-1	chr2-tRNA-Gln-1
achr3-tRNA-Val-1_0	-0.471	-2.285	<no data>	<no data>	chr3-tRNA-Val-1	chr3-tRNA-Val-1
achr4-tRNA-Ala-1_0	0.08	-2.424	-0.844	-2.984	chr4-tRNA-Ala-1	chr4-tRNA-Ala-1
achr4-tRNA-Glu-1_0	0.736	-2.712	-0.802	-2.641	chr4-tRNA-Glu-1	chr4-tRNA-Glu-1
achr4-tRNA-Ile-1_0	0.682	-1.823	-0.437	-2.378	chr4-tRNA-Ile-1	chr4-tRNA-Ile-1
achr4-tRNA-Ser-1_0	-1.047	-2.537	-1.701	<no data>	chr4-tRNA-Ser-1	chr4-tRNA-Ser-1
achr5-tRNA-Glu-1_0	0.548	-2.481	-0.781	-2.58	chr5-tRNA-Glu-1	chr5-tRNA-Glu-1
achr5-tRNA-Phe-1_0	0.164	-2.267	-1.068	<no data>	chr5-tRNA-Phe-1	chr5-tRNA-Phe-1
achr7-tRNA-Ala-1_0	0.051	-1.47	0.228	<no data>	chr7-tRNA-Ala-1	chr7-tRNA-Ala-1
achr7-tRNA-Asp-1_0	-0.062	-0.942	0.622	-2.115	chr7-tRNA-Asp-1	chr7-tRNA-Asp-1
achr7-tRNA-Ser-1_0	-2.215	-4.537	-3.374	<no data>	chr7-tRNA-Ser-1	chr7-tRNA-Ser-1
achr7-tRNA-Tyr-1_0	0.434	-0.112	0.383	-0.244	chr7-tRNA-Tyr-1	chr7-tRNA-Tyr-1
achr7-tRNA-Val-1_0	-0.786	-2.561	-1.718	-3.395	chr7-tRNA-Val-1	chr7-tRNA-Val-1
aClp_0	1.809	<no data>	2.318	2.476	Clp	Clp
aClp_1	2.467	1.945	2.901	2.614	Clp	Clp
acoI_mit_0	0.963	-0.235	-0.062	-0.214	CoI	CoI
acoI_mit_1	2.209	1.183	1.092	1.135
acoI_mit_2	2.111	1.039	0.381	<no data>	CoI	CoI
acoxI_mit_0	2.169	1.317	0.882	1.074	CoxI	CoxI
acoxI_mit_1	1.984	1.061	0.859	1.286	CoxI	CoxI
acoxIII_mit_0	0.714	-0.495	-0.014	-0.144	coxIII	coxIII
acoxIII_mit_1	2.29	1.336	1.031	1.088	coxIII	coxIII
acoxIII_mit_2	1.923	0.935	0.742	1.366	coxIII	coxIII
aLSU_rRNA_0	1.395	1.831	2.383	3.134	LSU_rRNA	LSU_rRNA
aLSU_rRNA_1	0.782	1.345	1.627	2.093	LSU_rRNA	LSU_rRNA
aLSUrRNA_0	0.014	2.049	<no data>	2.489	LSUrRNA	LSUrRNA
aMAL13P1.103_0	1.999	0.424	-0.071	-0.225	hypothetical protein, conserved	MAL13P1.103
aMAL13P1.103_1	1.076	0.098	-0.2	-0.612	hypothetical protein, conserved	MAL13P1.103
aMAL13P1.105_0	0.34	<no data>	-0.623	<no data>	hypothetical protein, conserved	MAL13P1.105
aMAL13P1.111_0	0.516	<no data>	-0.529	-0.624	hypothetical protein, conserved	MAL13P1.111
aMAL13P1.112_0	-0.561	-0.761	-1.261	<no data>	hypothetical protein,conserved	MAL13P1.112
aMAL13P1.112_1	-0.292	-0.494	-1.752	-1.418	hypothetical protein,conserved	MAL13P1.112
aMAL13P1.114_0	0.438	2.117	1.356	1.259	hypothetical protein, conserved	MAL13P1.114
aMAL13P1.114_2	-0.029	1.907	1.365	<no data>	hypothetical protein, conserved	MAL13P1.114
aMAL13P1.114_3	-1.008	<no data>	0.616	0.409	hypothetical protein, conserved	MAL13P1.114
aMAL13P1.114_4	-0.061	1.944	0.905	0.67	hypothetical protein, conserved	MAL13P1.114
aMAL13P1.114_5	-1.441	1.579	0.503	0.31	hypothetical protein, conserved	MAL13P1.114
aMAL13P1.116_2	-0.876	-0.465	0.336	0.193	hypothetical protein, conserved	MAL13P1.116
aMAL13P1.116_3	-0.986	-0.592	-0.088	-0.266	hypothetical protein, conserved	MAL13P1.116
aMAL13P1.117_0	-0.469	0.009	0.807	0.616	hypothetical protein, conserved	MAL13P1.117
aMAL13P1.118_0	0.161	1.526	0.506	0.667	cAMP-specific 3',5'-cyclic phosphodiesterase 4D, putative	MAL13P1.118
aMAL13P1.118_1	1.281	1.78	1.209	<no data>	cAMP-specific 3',5'-cyclic phosphodiesterase 4D, putative	MAL13P1.118
aMAL13P1.120_0	-0.199	-1.146	-1.495	-1.078	splicing factor, putative	MAL13P1.120
aMAL13P1.120_1	-1.321	-1.675	-1.741	-1.776
aMAL13P1.121_0	1.215	0.273	-0.343	-0.333
aMAL13P1.121_1	1.989	0.749	-0.143	0.223	hypothetical protein, conserved	MAL13P1.121
aMAL13P1.122_1	-1.925	<no data>	-2.435	-0.227
aMAL13P1.122_2	-2.413	-2.963	<no data>	-0.943	hypothetical protein, conserved	MAL13P1.122
aMAL13P1.123_0	-0.24	0.335	-0.549	-0.791	hypothetical protein, conserved	MAL13P1.123
aMAL13P1.123_1	0.758	0.329	-0.691	-0.591	hypothetical protein, conserved	MAL13P1.123
aMAL13P1.123_2	1.345	1.12	<no data>	-0.041	hypothetical protein, conserved	MAL13P1.123
aMAL13P1.124_0	1.04	0.644	0.283	-0.389
aMAL13P1.124_2	0.284	0.799	0.002	-0.367
aMAL13P1.126_0	1.541	1.369	1.042	0.966	hypothetical protein, conserved	MAL13P1.126
aMAL13P1.126_1	0.236	1.515	<no data>	0.297	hypothetical protein, conserved	MAL13P1.126
aMAL13P1.128_0	0.461	-0.952	<no data>	-1.559	hypothetical protein, conserved	MAL13P1.128
aMAL13P1.13_1	0.104	-0.66	-1.342	-0.917	hypothetical protein, conserved	MAL13P1.13
aMAL13P1.13_3	0.176	<no data>	-0.913	-0.657	hypothetical protein, conserved	MAL13P1.13
aMAL13P1.13_4	-0.27	-0.587	-1.083	-0.906
aMAL13P1.130_0	0.177	2.19	1.835	1.475	hypothetical protein, conserved	MAL13P1.130
aMAL13P1.131_0	-0.498	0.616	-0.245	-0.969	hypothetical protein, conserved	MAL13P1.131
aMAL13P1.131_1	0.882	0.67	0.007	0.081	hypothetical protein, conserved	MAL13P1.131
aMAL13P1.132_0	0.893	-0.542	-0.128	-0.362	microfibril-associated protein homologue, putative	MAL13P1.132
aMAL13P1.133_3	-0.052	-0.78	-1.372	-1.027
aMAL13P1.133_4	0.173	<no data>	-1.181	-0.448	hypothetical protein, conserved	MAL13P1.133
aMAL13P1.133_6	0.513	-0.379	-0.952	-0.643	hypothetical protein, conserved	MAL13P1.133
aMAL13P1.133_8	0.379	-0.451	-1.267	<no data>	hypothetical protein, conserved	MAL13P1.133
aMAL13P1.134_0	0.462	-0.859	-1.369	<no data>	helicase, putative	MAL13P1.134
aMAL13P1.134_1	-0.491	<no data>	-1.234	<no data>	helicase, putative	MAL13P1.134
aMAL13P1.135_0	0.214	<no data>	0.217	0.28	snare protein homologue, putative	MAL13P1.135
aMAL13P1.137_1	1.303	1.476	0.819	0.443	hypothetical malaria antigen	MAL13P1.137
aMAL13P1.137_2	1.176	1.534	0.601	0.359	hypothetical malaria antigen	MAL13P1.137
aMAL13P1.137_3	1.554	1.668	0.783	0.15	hypothetical malaria antigen	MAL13P1.137
aMAL13P1.137_4	0.194	0.58	-0.579	-0.293	hypothetical malaria antigen	MAL13P1.137
aMAL13P1.137_5	1.39	1.748	0.847	0.526	hypothetical malaria antigen	MAL13P1.137
aMAL13P1.139_0	0.917	1.278	<no data>	0.137	hypothetical protein, conserved	MAL13P1.139
aMAL13P1.14_0	-2.02	-3.093	-2.392	-1.54	ATP-dependent DEAD box helicase, putative	MAL13P1.14
aMAL13P1.14_1	-2.294	<no data>	-1.204	<no data>	ATP-dependent DEAD box helicase, putative	MAL13P1.14
aMAL13P1.14_2	-1.495	-3.151	-2.259	-1.069	ATP-dependent DEAD box helicase, putative	MAL13P1.14
aMAL13P1.140_0	0.92	0.157	-1.006	<no data>	hypothetical protein, conserved	MAL13P1.140
aMAL13P1.140_1	0.855	0.427	-1.162	-0.882	hypothetical protein, conserved	MAL13P1.140
aMAL13P1.140_2	0.14	0.341	-1.303	<no data>	hypothetical protein, conserved	MAL13P1.140
aMAL13P1.140_3	0.069	0.401	-0.158	-0.672	hypothetical protein, conserved	MAL13P1.140
aMAL13P1.140_4	-0.451	0.254	-1.576	<no data>	hypothetical protein, conserved	MAL13P1.140
aMAL13P1.141_0	0.478	1.283	0.628	0.578	hypothetical protein, conserved	MAL13P1.141
aMAL13P1.142_0	-0.933	-0.478	-1.01	-0.826	hypothetical protein, conserved	MAL13P1.142
aMAL13P1.144_1	-0.449	-0.422	<no data>	-0.826	hypothetical protein, conserved	MAL13P1.144
aMAL13P1.146_1	1.043	-0.15	0.559	-0.512	AMP deaminase, putative	MAL13P1.146
aMAL13P1.147_0	1.563	1.031	0.432	0.338	hypothetical protein, conserved	MAL13P1.147
aMAL13P1.148_1	-1.311	<no data>	1.27	1.058	P. falciparum myosin	MAL13P1.148
aMAL13P1.148_2	0.954	1.408	1.878	1.649	P. falciparum myosin	MAL13P1.148
aMAL13P1.148_3	-0.689	1.461	1.153	1.218	P. falciparum myosin	MAL13P1.148
aMAL13P1.15_0	0.789	-0.505	-1.848	-1.264	hypothetical protein, conserved	MAL13P1.15
aMAL13P1.151_0	0.78	<no data>	-0.585	-0.459	hypothetical protein, conserved	MAL13P1.151
aMAL13P1.152_0	1.625	<no data>	<no data>	1.325	hypothetical protein, conserved	MAL13P1.152
aMAL13P1.152_1	-0.419	1.731	0.584	0.62	hypothetical protein, conserved	MAL13P1.152
aMAL13P1.155_1	-1.519	-2.127	<no data>	-1.73	hypothetical protein, conserved	MAL13P1.155
aMAL13P1.156_0	0.878	0.935	1.106	1.273	hypothetical protein, conserved	MAL13P1.156
aMAL13P1.160_0	0.161	<no data>	-0.41	-1.064	hypothetical protein, conserved	MAL13P1.160
aMAL13P1.161_0	-1.16	-0.347	-1.204	-1.646	hypothetical protein, conserved	MAL13P1.161
aMAL13P1.162_0	-0.612	-0.545	-1.473	-1.035	DNAJ-like protein, putative	MAL13P1.162
aMAL13P1.163_0	-0.291	<no data>	-0.832	-1.009
aMAL13P1.164_1	-0.002	-0.529	0.286	-1.35	elongation factor tu, putative	MAL13P1.164
aMAL13P1.165_0	0.762	<no data>	-0.66	-0.773	hypothetical protein, conserved	MAL13P1.165
aMAL13P1.165_1	1.766	0.618	-0.716	<no data>	hypothetical protein, conserved	MAL13P1.165
aMAL13P1.166_0	-1.538	1.083	0.122	0.479	hypothetical protein, conserved	MAL13P1.166
aMAL13P1.166_1	-0.391	1.363	1.398	0.975	hypothetical protein, conserved	MAL13P1.166
aMAL13P1.167_0	1.393	0.816	-0.322	0.004	signal peptidase, putative	MAL13P1.167
aMAL13P1.168_0	2.19	1.022	-0.31	-0.057	hypothetical protein, conserved	MAL13P1.168
aMAL13P1.169_0	-0.339	1.055	1.078	<no data>	syntaxin 5, putative	MAL13P1.169
aMAL13P1.17_0	-0.878	1.108	<no data>	0.796	hypothetical protein, conserved	MAL13P1.17
aMAL13P1.170_0	-1.363	-1.466	-1.463	<no data>	hypothetical protein, conserved	MAL13P1.170
aMAL13P1.171_0	-0.07	-0.232	-1.252	<no data>	transmembrane protein Tmp21 homologue, putative	MAL13P1.171
aMAL13P1.174_0	1.2	0.618	-0.626	<no data>	MSP7-like protein	MAL13P1.174
aMAL13P1.178_1	-0.602	<no data>	<no data>	-1.089	hypothetical protein, conserved	MAL13P1.178
aMAL13P1.18_0	0.768	0.942	-0.347	0.029	hypothetical protein, conserved	MAL13P1.18
aMAL13P1.18_1	0.932	<no data>	-0.12	-0.427	hypothetical protein, conserved	MAL13P1.18
aMAL13P1.180_0	1.461	<no data>	1.157	-0.719	hypothetical protein, conserved	MAL13P1.180
aMAL13P1.182_0	0.386	<no data>	<no data>	-0.594	hypothetical protein, conserved	MAL13P1.182
aMAL13P1.183_0	0.179	-0.801	-1.741	-1.327	hypothetical protein, conserved	MAL13P1.183
aMAL13P1.188_0	1.568	<no data>	2.331	1.755	hypothetical protein, conserved	MAL13P1.188
aMAL13P1.189_0	1.193	0.685	0.256	<no data>	conserved hypothetical protein	MAL13P1.189
aMAL13P1.189_1	1.251	0.705	0.333	<no data>	conserved hypothetical protein	MAL13P1.189
aMAL13P1.19_0	1.131	-0.184	-0.921	-0.841	peptidase, putative	MAL13P1.19
aMAL13P1.19_1	0.558	0.499	-0.788	-0.681	peptidase, putative	MAL13P1.19
aMAL13P1.19_10	0.853	0.325	-0.844	-0.712	peptidase, putative	MAL13P1.19
aMAL13P1.19_11	1.029	0.21	-0.678	-0.777	peptidase, putative	MAL13P1.19
aMAL13P1.19_12	0.953	-0.006	-1.113	-0.962	peptidase, putative	MAL13P1.19
aMAL13P1.19_13	1.311	0.409	-0.589	<no data>	peptidase, putative	MAL13P1.19
aMAL13P1.19_2	0.785	-0.233	-1.121	-0.881	peptidase, putative	MAL13P1.19
aMAL13P1.19_4	0.049	-0.142	-0.485	<no data>	peptidase, putative	MAL13P1.19
aMAL13P1.19_6	2.155	<no data>	0.272	-0.196	peptidase, putative	MAL13P1.19
aMAL13P1.19_7	0.915	0.434	-0.704	-0.452	peptidase, putative	MAL13P1.19
aMAL13P1.19_8	1.134	0.14	-0.375	<no data>	peptidase, putative	MAL13P1.19
aMAL13P1.19_9	0.764	-0.156	-1.099	-1.065	peptidase, putative	MAL13P1.19
aMAL13P1.190_0	-0.103	0.441	-0.23	-0.33	proteasome regulatory component, putative	MAL13P1.190
aMAL13P1.190_1	0.932	0.506	-0.378	<no data>	proteasome regulatory component, putative	MAL13P1.190
aMAL13P1.191_0	0.849	0	0.279	-0.766	hypothetical protein, conserved	MAL13P1.191
aMAL13P1.191_1	0.585	-0.01	<no data>	-0.825	hypothetical protein, conserved	MAL13P1.191
aMAL13P1.193_1	-0.306	0.661	-0.069	0.204	hypothetical protein, conserved	MAL13P1.193
aMAL13P1.194_0	0.971	0.805	-0.409	<no data>	hypothetical protein, conserved	MAL13P1.194
aMAL13P1.194_1	-0.635	0.264	-0.455	-1.556	hypothetical protein, conserved	MAL13P1.194
aMAL13P1.196_1	0.153	<no data>	-0.468	<no data>	protein kinase, putative	MAL13P1.196
aMAL13P1.197_0	-0.1	-0.258	-0.196	-0.209	hypothetical protein	MAL13P1.197
aMAL13P1.200_0	-0.916	-1.781	-2.545	<no data>	hypothetical protein, conserved	MAL13P1.200
aMAL13P1.202_0	2.36	1.136	0.61	0.596	hypothetical protein, conserved	MAL13P1.202
aMAL13P1.202_2	0.602	0.473	-0.756	-0.478	hypothetical protein, conserved	MAL13P1.202
aMAL13P1.206_0	-0.705	-0.167	0.678	0.371	Na+ -dependent Pi transporter, sodium-dependent phosphate transporter	MAL13P1.206
aMAL13P1.206_1	-0.805	-0.008	0.989	0.435	Na+ -dependent Pi transporter, sodium-dependent phosphate transporter	MAL13P1.206
aMAL13P1.209_0	-1.119	-2.33	-3.06	-2.266	60S ribosomal subunit porotein L18, putative	MAL13P1.209
aMAL13P1.21_0	0.267	<no data>	0.142	-0.535	hypothetical protein, conserved	MAL13P1.21
aMAL13P1.21_1	1.125	0.706	0.074	0.184	hypothetical protein, conserved	MAL13P1.21
aMAL13P1.210_0	-0.131	0.021	-0.923	-1.152	dolichyl-phosphate-mannose-glygolipidalpha-mannosyltransferase	MAL13P1.210
aMAL13P1.210_1	-0.307	0.092	-1.046	-1.244	dolichyl-phosphate-mannose-glygolipidalpha-mannosyltransferase	MAL13P1.210
aMAL13P1.213_0	-2.205	<no data>	-2.061	-1.605	transcription activator, putative	MAL13P1.213
aMAL13P1.216_0	0.681	0.079	-0.363	-0.508
aMAL13P1.216_1	-0.114	0.233	-0.117	<no data>	DNA helicase, putative	MAL13P1.216
aMAL13P1.216_2	0.788	0.394	<no data>	<no data>	DNA helicase, putative	MAL13P1.216
aMAL13P1.218_1	-0.583	-1.214	-0.881	<no data>	UDP-N-acetylglucosamine pyrophosphorylase, putative	MAL13P1.218
aMAL13P1.219_0	-1.042	-0.041	-1.494	-1.26	hypothetical protein, conserved	MAL13P1.219
aMAL13P1.22_0	0.433	1.113	1.316	1.066	DNA ligase 1	MAL13P1.22
aMAL13P1.22_1	0.315	1.056	1.034	1.064	DNA ligase 1	MAL13P1.22
aMAL13P1.222_0	-2.236	<no data>	-1.642	-1.308	hypothetical protein, conserved	MAL13P1.222
aMAL13P1.222_1	-1.812	-1.74	-1.314	-1.219	hypothetical protein, conserved	MAL13P1.222
aMAL13P1.225_0	-1.554	-2.314	-0.418	-0.259	thioredoxin, putative	MAL13P1.225
aMAL13P1.226_0	1.363	0.416	-0.372	<no data>	hypothetical protein, conserved	MAL13P1.226
aMAL13P1.226_1	1.493	0.567	0.224	<no data>	hypothetical protein, conserved	MAL13P1.226
aMAL13P1.228_0	0.316	1.66	0.902	<no data>	hypothetical protein, conserved	MAL13P1.228
aMAL13P1.228_1	-0.379	2.106	1.877	1.883	hypothetical protein, conserved	MAL13P1.228
aMAL13P1.229_0	-1.459	-0.579	<no data>	<no data>	hypothetical protein, conserved	MAL13P1.229
aMAL13P1.23_0	-0.401	1.025	1.538	1.56
aMAL13P1.231_0	-0.257	-0.147	-1.366	-0.965	Pfsec61	MAL13P1.231
aMAL13P1.233_0	-0.704	-1.611	-1.991	-0.798	hypothetical protein, conserved	MAL13P1.233
aMAL13P1.234_0	1.082	1.233	1.035	0.756
aMAL13P1.234_3	-0.331	0.737	-0.146	-0.368	hypothetical protein, conserved	MAL13P1.234
aMAL13P1.234_4	1.367	1.321	0.591	0.223	hypothetical protein, conserved	MAL13P1.234
aMAL13P1.234_5	1.532	1.105	0.916	0.269	hypothetical protein, conserved	MAL13P1.234
aMAL13P1.234_6	0.471	1.094	0.083	-0.066	hypothetical protein, conserved	MAL13P1.234
aMAL13P1.234_7	0.333	1.037	0.342	0.264
aMAL13P1.234_8	0.137	0.957	0.342	0.047	hypothetical protein, conserved	MAL13P1.234
aMAL13P1.236_0	-0.528	<no data>	-1.093	<no data>	hypothetical protein, conserved	MAL13P1.236
aMAL13P1.237_0	-1.484	-1.893	-2.274	-0.942	hypothetical protein, conserved	MAL13P1.237
aMAL13P1.237_1	-1.55	-1.689	<no data>	-1.066	hypothetical protein, conserved	MAL13P1.237
aMAL13P1.239_2	-0.865	<no data>	-0.945	<no data>	hypothetical protein, conserved	MAL13P1.239
aMAL13P1.24_0	0.65	0.443	0.989	0.356	hypothetical protein, conserved	MAL13P1.24
aMAL13P1.241_0	0.82	1.493	0.95	-0.067	GTPase, putative	MAL13P1.241
aMAL13P1.242_0	-0.468	-0.294	-1.056	<no data>	hypothetical protein, conserved	MAL13P1.242
aMAL13P1.243_2	-0.875	-1.403	-1.229	-1.179	elongation factor Tu, putative	MAL13P1.243
aMAL13P1.248_0	0.258	0.934	-0.025	-0.071	nucleoside diphospahte hydrolase	MAL13P1.248
aMAL13P1.249_0	0.309	0.874	-0.258	-0.206	hypothetical protein, conserved	MAL13P1.249
aMAL13P1.249_1	0.412	0.779	-0.065	-0.656	hypothetical protein, conserved	MAL13P1.249
aMAL13P1.249_3	-0.463	0.505	-0.68	-0.735	hypothetical protein, conserved	MAL13P1.249
aMAL13P1.249_4	-0.386	0.318	-0.518	-0.757	hypothetical protein, conserved	MAL13P1.249
aMAL13P1.249_5	1.124	0.843	0.243	0.528	hypothetical protein, conserved	MAL13P1.249
aMAL13P1.250_0	1.748	1.519	0.455	0.283	hypothetical protein, conserved	MAL13P1.250
aMAL13P1.253_0	-0.191	<no data>	-1.881	-1.493	small nuclear ribonucleoprotein, putative	MAL13P1.253
aMAL13P1.255_1	-0.724	-1.171	-0.488	<no data>	hypothetical protein, conserved	MAL13P1.255
aMAL13P1.256_0	-0.681	0.074	0.167	0.036	phosphatidylinositol transfer protein, putative	MAL13P1.256
aMAL13P1.256_1	-0.645	-0.249	0.482	-0.079	phosphatidylinositol transfer protein, putative	MAL13P1.256
aMAL13P1.256_2	-0.807	0.289	0.812	0.384	phosphatidylinositol transfer protein, putative	MAL13P1.256
aMAL13P1.257_0	-1.072	-1.707	-2.434	-1.632	hypothetical protein, conserved	MAL13P1.257
aMAL13P1.258_0	0.707	-0.319	-1.693	-1.187	hypothetical protein, conserved	MAL13P1.258
aMAL13P1.258_1	0.832	<no data>	<no data>	<no data>	hypothetical protein, conserved	MAL13P1.258
aMAL13P1.258_2	0.896	0.499	-0.396	-0.57	hypothetical protein, conserved	MAL13P1.258
aMAL13P1.26_1	-1.339	-2.049	-1.68	-1.837	hypothetical protein, conserved	MAL13P1.26
aMAL13P1.26_3	-1.368	<no data>	-0.59	<no data>	hypothetical protein, conserved	MAL13P1.26
aMAL13P1.26_4	-1.207	<no data>	-2.759	-1.36	hypothetical protein, conserved	MAL13P1.26
aMAL13P1.260_0	-1.393	1.629	2.861	2.977	hypothetical protein, conserved	MAL13P1.260
aMAL13P1.260_1	-1.836	1.889	3.723	3.182	hypothetical protein, conserved	MAL13P1.260
aMAL13P1.261_0	0.104	-0.068	-0.749	<no data>	hypothetical protein, conserved	MAL13P1.261
aMAL13P1.261_1	0.066	-0.687	-1.727	-1.095	hypothetical protein, conserved	MAL13P1.261
aMAL13P1.262_0	1.389	0.397	-0.07	-0.054	hypothetical protein, conserved	MAL13P1.262
aMAL13P1.265_0	-0.622	-0.07	-0.945	<no data>	hypothetical protein, conserved	MAL13P1.265
aMAL13P1.266_0	-2.036	-0.956	-2.602	<no data>	hypothetical protein, conserved	MAL13P1.266
aMAL13P1.266_2	-1.103	-0.241	-1.575	-1.608	hypothetical protein, conserved	MAL13P1.266
aMAL13P1.269_0	1.771	1.179	1.286	1.244	hypothetical protein	MAL13P1.269
aMAL13P1.270_0	-0.836	-0.589	-2.477	-1.983	proteasome subunit, putative	MAL13P1.270
aMAL13P1.275_0	-1.215	0.354	-0.29	0.398	NLI interacting factor-like phosphatase, putative	MAL13P1.275
aMAL13P1.275_1	-2.217	-0.113	-1.037	0.082	NLI interacting factor-like phosphatase, putative	MAL13P1.275
aMAL13P1.278_0	-0.113	2.619	2.994	2.668	Ser/Thr protein kinase	MAL13P1.278
aMAL13P1.278_1	-0.693	2.5	2.81	2.061	Ser/Thr protein kinase	MAL13P1.278
aMAL13P1.278_3	-2.037	2.181	2.691	1.566	Ser/Thr protein kinase	MAL13P1.278
aMAL13P1.278_4	-1.78	<no data>	2.285	2.035	Ser/Thr protein kinase	MAL13P1.278
aMAL13P1.278_5	0.021	2.922	3.414	2.914	Ser/Thr protein kinase	MAL13P1.278
aMAL13P1.279_0	-1.232	-0.333	-1.37	-1.015	P. falciparum Protein Kinase 5	MAL13P1.279
aMAL13P1.28_1	-0.933	-1.844	-2.587	-1.591	hypothetical protein, conserved	MAL13P1.28
aMAL13P1.282_0	-0.353	-0.363	-0.653	-1.407	hypothetical protein, conserved	MAL13P1.282
aMAL13P1.283_0	-2.462	<no data>	-2.772	-2.191	TCP-1/cpn60 chaperonin family, putative	MAL13P1.283
aMAL13P1.284_0	-2.553	-3.883	-3.832	-3.668	pyrroline carboxylate reductase	MAL13P1.284
aMAL13P1.285_0	1.188	1.163	-0.27	-0.182	Patatin-like phospholipase, putative	MAL13P1.285
aMAL13P1.285_2	1.362	0.704	-0.473	-0.42	Patatin-like phospholipase, putative	MAL13P1.285
aMAL13P1.286_0	-0.91	-0.945	-1.448	-1.052	hypothetical protein, conserved	MAL13P1.286
aMAL13P1.286_2	-1.345	-1.099	-2.178	<no data>	hypothetical protein, conserved	MAL13P1.286
aMAL13P1.288_0	-0.239	0.89	-0.152	0.208	hypothetical protein, conserved	MAL13P1.288
aMAL13P1.289_0	-0.849	-1.725	-2.159	-1.575	mitotic control protein dis3 homologue, putative	MAL13P1.289
aMAL13P1.29_0	0.356	0.503	-0.516	<no data>	hypothetical protein, conserved	MAL13P1.29
aMAL13P1.290_0	-0.554	-0.845	<no data>	<no data>	high mobility group protein 4, putative	MAL13P1.290
aMAL13P1.291_0	-0.931	-0.835	<no data>	-1.665	hypothetical protein, conserved	MAL13P1.291
aMAL13P1.292_0	-1.979	-0.764	-0.947	-0.545	riboflavin kinase / FAD synthase family protein, putative	MAL13P1.292
aMAL13P1.293_3	-3.16	-2.23	-2.021	-1.26	hypothetical protein, conserved	MAL13P1.293
aMAL13P1.294_0	-1.905	<no data>	-2.778	-2.421	GTP-binding protein, putative	MAL13P1.294
aMAL13P1.295_0	1.274	0.153	-0.445	-0.317	hypothetical protein, conserved	MAL13P1.295
aMAL13P1.295_1	-0.328	-0.091	-1.177	-0.918	hypothetical protein, conserved	MAL13P1.295
aMAL13P1.295_2	0.162	-0.189	-1.051	-1.265	hypothetical protein, conserved	MAL13P1.295
aMAL13P1.296_1	1.205	2.115	2.528	1.963	hypothetical protein, conserved	MAL13P1.296
aMAL13P1.296_2	1.121	1.982	2.482	2.275	hypothetical protein, conserved	MAL13P1.296
aMAL13P1.296_3	-0.891	1.665	<no data>	1.33
aMAL13P1.296_4	0.083	1.888	2.017	1	hypothetical protein, conserved	MAL13P1.296
aMAL13P1.297_0	0.608	1.425	<no data>	<no data>	ADP-ribosylation factor, putative	MAL13P1.297
aMAL13P1.298_1	0.127	0.499	-0.039	0.144	hypothetical protein, conserved	MAL13P1.298
aMAL13P1.298_2	-0.473	0.478	<no data>	-0.27	hypothetical protein, conserved	MAL13P1.298
aMAL13P1.298_3	-0.714	0.131	-0.067	-0.6
aMAL13P1.299_0	0.322	-0.331	-0.667	<no data>	hypothetical protein, conserved	MAL13P1.299
aMAL13P1.30_0	0.129	0.345	<no data>	-0.758	hypothetical protein	MAL13P1.30
aMAL13P1.300_0	0.363	-1.337	<no data>	<no data>	hypothetical protein, conserved	MAL13P1.300
aMAL13P1.300_1	-0.922	-1.318	<no data>	<no data>	hypothetical protein, conserved	MAL13P1.300
aMAL13P1.302_0	-0.378	-0.622	-1.614	-0.773	SUMO ligase, putative	MAL13P1.302
aMAL13P1.302_1	-1.135	-0.406	-1.158	-0.721	SUMO ligase, putative	MAL13P1.302
aMAL13P1.303_0	0.246	-0.353	-1.276	-1.209	polyadenylate binding protein, putative	MAL13P1.303
aMAL13P1.303_1	0.276	-0.408	-0.927	-1.326	polyadenylate binding protein, putative	MAL13P1.303
aMAL13P1.304_0	-1.604	<no data>	-1.534	-1.315	malaria antigen	MAL13P1.304
aMAL13P1.304_2	0.023	-0.461	-0.662	-0.479	malaria antigen	MAL13P1.304
aMAL13P1.306_0	-1.223	<no data>	1.656	1.966	hypothetical protein, conserved	MAL13P1.306
aMAL13P1.306_1	0.542	<no data>	3.399	2.833	hypothetical protein, conserved	MAL13P1.306
aMAL13P1.307_0	-0.789	0.824	-0.092	<no data>	hypothetical protein, conserved	MAL13P1.307
aMAL13P1.308_1	-0.38	2.049	2.163	2.206	hypothetical protein, conserved	MAL13P1.308
aMAL13P1.308_2	-1.126	<no data>	1.98	<no data>	hypothetical protein, conserved	MAL13P1.308
aMAL13P1.308_3	0.277	1.986	2.265	2.264	hypothetical protein, conserved	MAL13P1.308
aMAL13P1.310_1	-0.759	0.382	-0.372	-0.781	cysteine protease, calpain family	MAL13P1.310
aMAL13P1.310_2	-0.343	<no data>	0.355	0.123	cysteine protease, calpain family	MAL13P1.310
aMAL13P1.310_3	-0.292	<no data>	<no data>	<no data>	cysteine protease, calpain family	MAL13P1.310
aMAL13P1.311_1	1.109	0.341	0.531	-0.228	exonnuclease, putative	MAL13P1.311
aMAL13P1.312_0	0.516	<no data>	<no data>	<no data>	hypothetical protein, conserved	MAL13P1.312
aMAL13P1.313_1	-0.658	-1.447	-1.019	-1.708	hypothetical protein, conserved	MAL13P1.313
aMAL13P1.313_2	0.372	-0.684	<no data>	-1.152	hypothetical protein, conserved	MAL13P1.313
aMAL13P1.314_0	1.262	<no data>	1.633	1.17	hypothetical protein, conserved	MAL13P1.314
aMAL13P1.314_1	0.814	<no data>	1.75	<no data>
aMAL13P1.315_1	0.212	0.677	0.715	-0.012	hypothetical protein, conserved	MAL13P1.315
aMAL13P1.315_2	0.369	1.32	-0.859	-0.038	hypothetical protein, conserved	MAL13P1.315
aMAL13P1.319_0	0.302	-0.354	-0.866	-0.784	hypothetical protein, conserved	MAL13P1.319
aMAL13P1.320_1	0.423	-0.437	-1.176	<no data>	hypothetical protein, conserved	MAL13P1.320
aMAL13P1.321_0	-0.737	0.989	-0.275	<no data>	hypothetical protein, conserved	MAL13P1.321
aMAL13P1.322_1	-1.263	-0.661	-0.862	-1.012	splicing factor, putative	MAL13P1.322
aMAL13P1.323_0	-1.887	-0.964	-1.281	-1.614	hypothetical protein, conserved	MAL13P1.323
aMAL13P1.327_0	-1.244	-2.712	<no data>	<no data>	Ribosomal protein S17 homologue, putative	MAL13P1.327
aMAL13P1.328_0	-0.253	0.88	0.415	0.447	hypothetical protein, conserved	MAL13P1.328
aMAL13P1.329_0	-0.516	1.193	1.024	0.947
aMAL13P1.329_1	-0.655	<no data>	<no data>	-0.691	hypothetical protein, conserved	MAL13P1.329
aMAL13P1.33_0	-0.433	-1.396	-0.904	-1.487	hypothetical protein, conserved	MAL13P1.33
aMAL13P1.330_0	0.595	1.494	1.614	0.835	hypothetical protein, conserved	MAL13P1.330
aMAL13P1.331_0	-1.807	0.932	2.286	1.355
aMAL13P1.333_0	0.313	-0.383	0.171	0.151	hypothetical protein, conserved	MAL13P1.333
aMAL13P1.333_1	-0.457	<no data>	-0.453	-0.164	hypothetical protein, conserved	MAL13P1.333
aMAL13P1.333_2	-0.085	-0.434	-0.375	-0.332	hypothetical protein, conserved	MAL13P1.333
aMAL13P1.333_3	-1.567	-1.23	-0.914	-1.134
aMAL13P1.333_4	-0.147	-0.741	-0.786	-0.91	hypothetical protein, conserved	MAL13P1.333
aMAL13P1.333_5	-0.586	-1.146	-0.977	-1.054
aMAL13P1.334_0	-0.163	-1.315	-1.349	-0.512	hypothetical protein, conserved	MAL13P1.334
aMAL13P1.334_1	-1.063	-1.182	-1.128	-0.875	hypothetical protein, conserved	MAL13P1.334
aMAL13P1.335_0	-0.666	-0.098	-0.083	0.048	phosphatidylserine synthase i; putative	MAL13P1.335
aMAL13P1.336_0	0.486	-0.525	-1.072	-0.823	hypothetical protein, conserved	MAL13P1.336
aMAL13P1.336_1	-0.267	-0.824	-1.139	-1.019	hypothetical protein, conserved	MAL13P1.336
aMAL13P1.337_0	0.644	-0.499	-1.491	-1.663	Skp1 family protein, putative	MAL13P1.337
aMAL13P1.338_0	0.358	-0.673	-1.01	-0.858	u1 small nuclear ribonucleoprotein, putative	MAL13P1.338
aMAL13P1.34_0	-0.423	-0.229	-0.331	-0.386	hypothetical protein, conserved	MAL13P1.34
aMAL13P1.34_1	-0.264	-0.172	-0.106	-0.617	hypothetical protein, conserved	MAL13P1.34
aMAL13P1.340_0	-0.522	-0.308	0.367	-0.214	hypothetical protein, conserved	MAL13P1.340
aMAL13P1.343_0	0.825	0.744	-0.374	0.007	proteasome regulatory subunit, putative	MAL13P1.343
aMAL13P1.344_0	-0.295	-1.108	-2.119	-1.323	RNAse L inhibitor protein, putative	MAL13P1.344
aMAL13P1.346_0	-0.957	-0.021	-1.288	-1.244
aMAL13P1.346_1	1.061	0.115	-0.93	-0.748	DNA repair endonuclease	MAL13P1.346
aMAL13P1.346_2	0.94	0.114	0.112	-0.503	DNA repair endonuclease	MAL13P1.346
aMAL13P1.348_0	0.16	0.106	-0.815	-0.751	hypothetical protein, conserved	MAL13P1.348
aMAL13P1.348_1	-1.625	-1.232	<no data>	-1.152
aMAL13P1.349_0	-0.288	-0.462	-1.081	-1.199	hypothetical protein	MAL13P1.349
aMAL13P1.349_2	-0.247	<no data>	-1.78	<no data>	hypothetical protein	MAL13P1.349
aMAL13P1.349_3	1.357	<no data>	<no data>	-0.416
aMAL13P1.35_0	0.035	-0.168	-0.067	-0.184	u1 small nuclear ribonucleoprotein a, putative	MAL13P1.35
aMAL13P1.351_1	-0.01	-0.327	<no data>	-1.052	hypothetical protein, conserved	MAL13P1.351
aMAL13P1.351_3	-0.309	-0.677	-0.679	-1.291	hypothetical protein, conserved	MAL13P1.351
aMAL13P1.351_4	-0.057	-0.476	-1.506	-1.217	hypothetical protein, conserved	MAL13P1.351
aMAL13P1.352_0	-1.315	-2.006	-1.873	-1.734	hypothetical protein, conserved	MAL13P1.352
aMAL13P1.356_0	-0.047	0.175	-0.608	-0.635	erythrocyte membrane protein 1 (PfEMP1)	MAL13P1.356
aMAL13P1.36_0	-1.081	-1.248	-2.335	-1.779	hypothetical protein, conserved	MAL13P1.36
aMAL13P1.360_0	-1.364	0.771	<no data>	1.361	hypothetical protein, conserved	MAL13P1.360
aMAL13P1.360_1	-0.356	0.776	1.87	1.402	hypothetical protein, conserved	MAL13P1.360
aMAL13P1.365_0	0.172	-0.441	-0.928	-0.744	conserved hypothetical protein	MAL13P1.365
aMAL13P1.37_0	0.545	2.11	1.198	1.037	hypothetical protein, conserved	MAL13P1.37
aMAL13P1.370_0	-0.429	-0.088	<no data>	0.409	hypothetical protein, conserved	MAL13P1.370
aMAL13P1.38_0	1.292	2.048	2.4	2.114	hypothetical protein, conserved	MAL13P1.38
aMAL13P1.38_1	-0.83	1.703	1.077	0.741	hypothetical protein, conserved	MAL13P1.38
aMAL13P1.380_1	-0.548	1.716	1.236	0.506	chloroquine resistance marker protein, putative	MAL13P1.380
aMAL13P1.380_10	0.112	2.741	<no data>	1.672
aMAL13P1.380_11	-0.698	2.083	<no data>	1.117	chloroquine resistance marker protein, putative	MAL13P1.380
aMAL13P1.380_2	-0.162	1.958	0.883	1.009	chloroquine resistance marker protein, putative	MAL13P1.380
aMAL13P1.380_4	-0.519	2.362	1.744	1.285	chloroquine resistance marker protein, putative	MAL13P1.380
aMAL13P1.380_7	1.159	2.648	2.174	1.954	chloroquine resistance marker protein, putative	MAL13P1.380
aMAL13P1.380_8	0.758	<no data>	<no data>	<no data>	chloroquine resistance marker protein, putative	MAL13P1.380
aMAL13P1.385_1	-0.197	-0.058	-0.809	-0.907	RNA binding protein, putative	MAL13P1.385
aMAL13P1.39_0	0.053	0.407	-0.904	-0.806	hypothetical protein, conserved	MAL13P1.39
aMAL13P1.39_1	0.288	0.48	-0.275	-0.51	hypothetical protein, conserved	MAL13P1.39
aMAL13P1.39_2	0.905	0.232	-0.219	<no data>	hypothetical protein, conserved	MAL13P1.39
aMAL13P1.39_3	0.73	0.387	-0.636	-0.453	hypothetical protein, conserved	MAL13P1.39
aMAL13P1.39_4	-0.245	0.079	-1.049	-1.203	hypothetical protein, conserved	MAL13P1.39
aMAL13P1.39_5	0.943	0.483	-0.788	-0.388	hypothetical protein, conserved	MAL13P1.39
aMAL13P1.39_6	0.69	0.461	-0.559	<no data>	hypothetical protein, conserved	MAL13P1.39
aMAL13P1.39_7	-0.52	0.372	<no data>	-0.998	hypothetical protein, conserved	MAL13P1.39
aMAL13P1.39_8	1.033	<no data>	0.172	-0.56	hypothetical protein, conserved	MAL13P1.39
aMAL13P1.39_9	0.778	0.448	-0.567	-0.61	hypothetical protein, conserved	MAL13P1.39
aMAL13P1.405_0	0.21	2.765	3.506	<no data>	erythrocyte membrane protein pfemp3, putative	MAL13P1.405
aMAL13P1.405_1	-0.009	2.341	<no data>	<no data>	erythrocyte membrane protein pfemp3, putative	MAL13P1.405
aMAL13P1.405_2	-1.271	1.776	2.43	2.428	erythrocyte membrane protein pfemp3, putative	MAL13P1.405
aMAL13P1.415_0	0.279	<no data>	0.452	-0.101	hypothetical protein, pseudogene	MAL13P1.415
aMAL13P1.42_0	1.61	0.321	-0.059	-0.35	recombinase, putative	MAL13P1.42
aMAL13P1.425_0	0.101	0.144	0.313	<no data>	hypothetical protein	MAL13P1.425
aMAL13P1.43_0	-2.718	-2.751	-3.525	-2.509	hypothetical protein, conserved	MAL13P1.43
aMAL13P1.43_1	-0.603	-1.309	-0.71	-0.663	hypothetical protein, conserved	MAL13P1.43
aMAL13P1.435_0	2.951	2.309	2.793	1.569	conserved hypothetical protein	MAL13P1.435
aMAL13P1.44_0	-0.915	0.275	-0.107	-0.383	protein phosphatase 2c-like protein, putative	MAL13P1.44
aMAL13P1.44_1	0.107	0.726	-0.108	-0.092	protein phosphatase 2c-like protein, putative	MAL13P1.44
aMAL13P1.45_0	0.165	<no data>	0.117	<no data>	U4/U6 small nuclear ribonuclear protein, putative	MAL13P1.45
aMAL13P1.45_1	0.097	-0.481	<no data>	-0.645	U4/U6 small nuclear ribonuclear protein, putative	MAL13P1.45
aMAL13P1.450_0	1.289	0.321	1.205	0.529	hypothetical protein, conserved in P. falciparum	MAL13P1.450
aMAL13P1.455_0	1.333	0.95	1.043	0.339	conserved hypothetical protein	MAL13P1.455
aMAL13P1.460_0	1.888	1.621	1.54	0.661	conserved hypothetical protein	MAL13P1.460
aMAL13P1.48_1	0.073	-0.303	0.165	-0.845	hypothetical protein, conserved	MAL13P1.48
aMAL13P1.480_0	-4.709	-6.545	-6.156	-0.94
aMAL13P1.485_0	0.603	0.043	-1.774	-1.16	acyl-coa ligase antigen	MAL13P1.485
aMAL13P1.485_1	2.91	<no data>	0.492	-0.022	acyl-coa ligase antigen	MAL13P1.485
aMAL13P1.49_0	-0.262	1.984	1.778	1.575	hypothetical protein, conserved	MAL13P1.49
aMAL13P1.490_0	-0.1	-0.216	-0.198	-0.846	StevoR	MAL13P1.490
aMAL13P1.50_0	-0.245	-0.59	-1.368	<no data>	hypothetical protein, conserved	MAL13P1.50
aMAL13P1.51_0	-0.305	1.735	0.922	1.077	Rab5b, GTPase	MAL13P1.51
aMAL13P1.52_1	-0.633	-1.353	-1.547	-1.206	hypothetical protein, conserved	MAL13P1.52
aMAL13P1.54_0	-0.776	-0.381	0.155	-0.858	hypothetical protein, conserved	MAL13P1.54
aMAL13P1.54_1	-0.303	<no data>	-1.953	-1.592	hypothetical protein, conserved	MAL13P1.54
aMAL13P1.540_0	-0.883	-0.035	-2.136	-1.461	putative hsp protein	MAL13P1.540
aMAL13P1.540_1	1.555	0.728	-0.482	-0.583	putative hsp protein	MAL13P1.540
aMAL13P1.56_0	-1.313	-2.064	-1.782	-1.376	m1-family aminopeptidase	MAL13P1.56
aMAL13P1.56_1	-0.985	-2.086	-2.169	-1.356	m1-family aminopeptidase	MAL13P1.56
aMAL13P1.57_0	-0.385	-0.61	-0.919	-0.73	hypothetical protein, conserved	MAL13P1.57
aMAL13P1.63_0	-1.669	-0.293	<no data>	-0.364	Plasmodium falciparum asparagine-rich protein	MAL13P1.63
aMAL13P1.64_0	-0.273	-0.338	-1.874	<no data>	ubiquitin-like protein nedd8 homologue, putative	MAL13P1.64
aMAL13P1.67_1	0.227	-0.462	-1.227	-0.57
aMAL13P1.69_0	0.412	-0.122	-0.095	-0.786	septum formation protein MAF homologue, putative	MAL13P1.69
aMAL13P1.70_3	-1.948	-0.245	0.581	0.675	hypothetical protein, conserved	MAL13P1.70
aMAL13P1.70_5	-0.917	-0.013	3.577	0.683	hypothetical protein, conserved	MAL13P1.70
aMAL13P1.71_0	-2.116	-1.587	-2.547	-2.426	hypothetical protein, conserved	MAL13P1.71
aMAL13P1.72_1	-0.499	-0.804	-2.25	-1.636	hypothetical protein, conserved	MAL13P1.72
aMAL13P1.74_1	-0.619	<no data>	-1.474	<no data>	hypothetical protein, conserved	MAL13P1.74
aMAL13P1.75_1	0.173	-0.841	<no data>	-1.47	hypothetical protein, conserved	MAL13P1.75
aMAL13P1.76_1	-2.013	-2.004	<no data>	<no data>	TFIIH basal transcription factor subunit	MAL13P1.76
aMAL13P1.79_0	-0.326	0.278	0.65	<no data>	hypothetical protein, conserved	MAL13P1.79
aMAL13P1.79_1	0.13	0.212	0.658	0.567	hypothetical protein, conserved	MAL13P1.79
aMAL13P1.81_0	-0.017	0.253	1.189	0.987	hypothetical protein, conserved	MAL13P1.81
aMAL13P1.82_0	-0.563	0.414	-0.762	0.003	phosphatidylinositol synthase, putative	MAL13P1.82
aMAL13P1.83_1	-0.768	-1.175	<no data>	-0.864	karyopherin	MAL13P1.83
aMAL13P1.86_1	-0.676	0.898	0.398	0.472	cholinephosphate cytidylyltransferase	MAL13P1.86
aMAL13P1.88_0	-0.07	0.697	-0.275	-0.448	hypothetical protein, conserved	MAL13P1.88
aMAL13P1.89_0	-0.45	<no data>	-1.435	-1.574
aMAL13P1.90_0	-0.086	<no data>	-1.765	-1.44	hypothetical protein, conserved	MAL13P1.90
aMAL13P1.90_1	-0.767	-1.174	-2.182	<no data>
aMAL13P1.92_0	-1.159	-2.324	-3.5	-1.742	40S ribosomal protein S15, putative	MAL13P1.92
aMAL13P1.96_0	-0.455	0.001	-1.878	-1.461	chromosome segregation protein, putative	MAL13P1.96
aMAL13P1.96_1	-0.104	-0.183	<no data>	<no data>	chromosome segregation protein, putative	MAL13P1.96
aMAL7P1.10_0	-0.667	-0.716	<no data>	-1.185	hypothetical protein, conserved	MAL7P1.10
aMAL7P1.102_0	0.961	0.896	0.577	-0.297	hypothetical protein, conserved	MAL7P1.102
aMAL7P1.102_1	0.413	0.818	<no data>	-0.465
aMAL7P1.102_2	1.172	0.606	-0.02	-0.085
aMAL7P1.106_0	-0.805	-0.647	-1.794	-1.804	hypothetical protein, conserved	MAL7P1.106
aMAL7P1.107_0	1.658	0.324	0.252	0.289	hypothetical protein, conserved	MAL7P1.107
aMAL7P1.108_0	-0.413	0.506	0.649	0.329	hypothetical protein, conserved	MAL7P1.108
aMAL7P1.109_0	0.16	1.001	1.854	1.354	hypothetical protein, conserved	MAL7P1.109
aMAL7P1.109_1	-0.328	0.999	1.179	0.825	hypothetical protein, conserved	MAL7P1.109
aMAL7P1.109_3	0.074	0.397	0.835	0.779
aMAL7P1.11_0	-1.298	-1.181	-1.649	-1.869	hypothetical protein, conserved	MAL7P1.11
aMAL7P1.110_0	-0.479	-1.037	-1.309	-1.103	Ham1-like protein, putative	MAL7P1.110
aMAL7P1.111_0	0.2	<no data>	-0.168	-0.646	hypothetical protein, conserved	MAL7P1.111
aMAL7P1.112_0	-0.607	-0.39	2.399	<no data>	hypothetical protein, conserved	MAL7P1.112
aMAL7P1.112_1	-0.383	-0.406	-1.406	<no data>	hypothetical protein, conserved	MAL7P1.112
aMAL7P1.113_0	-1.846	-1.868	-1.533	-1.634	DEAD box helicase, putative	MAL7P1.113
aMAL7P1.114_0	-0.257	-0.719	-1.406	<no data>	P36-like protein homologue, putative	MAL7P1.114
aMAL7P1.115_0	-0.709	-0.193	<no data>	-1.354	hypothetical membrane protein, conserved	MAL7P1.115
aMAL7P1.117_0	0.956	-0.069	-0.523	-1.022
aMAL7P1.118_0	-0.229	-0.269	<no data>	-0.896	PelOta protein homologue, putative	MAL7P1.118
aMAL7P1.119_1	-0.509	2.171	<no data>	1.751	hypothetical protein, conserved	MAL7P1.119
aMAL7P1.12_0	-0.866	-0.942	-2.27	-0.941	erythrocyte membrane-associated antigen	MAL7P1.12
aMAL7P1.12_1	-1.178	-1.197	-2.139	-0.784	erythrocyte membrane-associated antigen	MAL7P1.12
aMAL7P1.122_0	-0.941	-1.659	-1.544	<no data>	conserved GTP-binding protein, putative	MAL7P1.122
aMAL7P1.125_0	0.381	1.772	1.566	0.789	hypothetical protein, conserved	MAL7P1.125
aMAL7P1.125_1	-0.005	<no data>	1.822	1.153	hypothetical protein, conserved	MAL7P1.125
aMAL7P1.126_0	-0.02	-0.705	-1.994	<no data>	hypothetical protein, conserved	MAL7P1.126
aMAL7P1.126_1	0.203	-0.638	-1.388	-0.948	hypothetical protein, conserved	MAL7P1.126
aMAL7P1.127_0	0.962	<no data>	<no data>	-0.992
aMAL7P1.127_1	0.2	0.444	<no data>	-0.833	hypothetical protein, conserved	MAL7P1.127
aMAL7P1.127_2	0.675	0.793	1.26	0.714	hypothetical protein, conserved	MAL7P1.127
aMAL7P1.128_0	0.202	0.205	-0.619	-0.644	hypothetical protein	MAL7P1.128
aMAL7P1.129_0	-0.229	-0.412	<no data>	-1.3	hypothetical protein, conserved	MAL7P1.129
aMAL7P1.13_0	1.808	1.232	0.918	0.822	hypothetical protein, conserved	MAL7P1.13
aMAL7P1.132_0	0.458	0.653	-0.542	-0.686	hypothetical protein, conserved	MAL7P1.132
aMAL7P1.132_1	-1.597	0.361	<no data>	<no data>	hypothetical protein, conserved	MAL7P1.132
aMAL7P1.132_2	0.28	<no data>	-0.736	-0.726	hypothetical protein, conserved	MAL7P1.132
aMAL7P1.132_3	-0.804	-0.383	-1.853	-1.411	hypothetical protein, conserved	MAL7P1.132
aMAL7P1.134_1	-0.589	-0.8	-0.814	-0.831	hypothetical protein, conserved	MAL7P1.134
aMAL7P1.134_2	-0.172	-0.584	-0.274	<no data>	hypothetical protein, conserved	MAL7P1.134
aMAL7P1.134_3	-1.554	-0.81	-1.191	<no data>	hypothetical protein, conserved	MAL7P1.134
aMAL7P1.137_0	-0.083	0.283	1.31	<no data>	kelch protein, putative	MAL7P1.137
aMAL7P1.138_0	-0.249	-0.254	-0.204	<no data>	hypothetical membrane protein, conserved	MAL7P1.138
aMAL7P1.138_1	-0.8	-0.137	-0.674	<no data>	hypothetical membrane protein, conserved	MAL7P1.138
aMAL7P1.138_2	-0.916	-0.371	-0.694	-1.202	hypothetical membrane protein, conserved	MAL7P1.138
aMAL7P1.139_0	0.023	-0.846	-1.268	<no data>	mago nashi protein homolog, putative	MAL7P1.139
aMAL7P1.14_0	-0.729	-2.192	-1.74	-0.868	hypothetical protein, conserved	MAL7P1.14
aMAL7P1.141_0	-1.676	1.565	3.231	3.492	hypothetical protein, conserved	MAL7P1.141
aMAL7P1.142_0	-0.514	-1.075	-0.267	<no data>	hypothetical protein, conserved	MAL7P1.142
aMAL7P1.145_1	0.102	<no data>	-1.486	-1.268	mismatch repair protein pms1 homologue, putative	MAL7P1.145
aMAL7P1.146_0	-0.9	-0.276	-1.605	<no data>	hypothetical protein, conserved	MAL7P1.146
aMAL7P1.146_1	-1.073	-0.338	-1.7	-1.502	hypothetical protein, conserved	MAL7P1.146
aMAL7P1.146_2	-0.472	-0.233	-1.128	-1.307	hypothetical protein, conserved	MAL7P1.146
aMAL7P1.146_3	-0.317	0.04	-1.302	-1.048	hypothetical protein, conserved	MAL7P1.146
aMAL7P1.146_4	0.47	0.122	-0.742	-0.799	hypothetical protein, conserved	MAL7P1.146
aMAL7P1.146_5	0.136	0.206	-0.762	<no data>	hypothetical protein, conserved	MAL7P1.146
aMAL7P1.146_6	0.697	0.253	-0.78	-0.809	hypothetical protein, conserved	MAL7P1.146
aMAL7P1.146_7	-0.247	0.304	-1.514	<no data>	hypothetical protein, conserved	MAL7P1.146
aMAL7P1.147_0	0.508	-0.298	-1.975	-0.638	ubiquitin carboxyl-terminal hydrolase, putative	MAL7P1.147
aMAL7P1.147_1	0.268	-0.252	-1.437	-0.672	ubiquitin carboxyl-terminal hydrolase, putative	MAL7P1.147
aMAL7P1.147_2	1.025	-0.03	-0.777	-0.367	ubiquitin carboxyl-terminal hydrolase, putative	MAL7P1.147
aMAL7P1.147_3	0.701	-0.478	-1.378	-0.603	ubiquitin carboxyl-terminal hydrolase, putative	MAL7P1.147
aMAL7P1.147_4	-0.91	<no data>	-2.188	-1.203	ubiquitin carboxyl-terminal hydrolase, putative	MAL7P1.147
aMAL7P1.149_0	-0.422	-0.145	<no data>	<no data>	hypothetical protein, conserved	MAL7P1.149
aMAL7P1.15_1	-0.665	-0.52	<no data>	-0.15	hypothetical membrane protein, conserved	MAL7P1.15
aMAL7P1.15_2	-1.872	-2.749	<no data>	<no data>	hypothetical membrane protein, conserved	MAL7P1.15
aMAL7P1.15_3	-0.962	-2.036	<no data>	-1.328
aMAL7P1.151_0	-0.558	-1.061	-2.064	-1.45	modification methylase-like protein, putative	MAL7P1.151
aMAL7P1.151_1	-1.561	<no data>	-2.386	-2.303	modification methylase-like protein, putative	MAL7P1.151
aMAL7P1.152_0	-0.747	-1.773	<no data>	<no data>	hypothetical protein, conserved	MAL7P1.152
aMAL7P1.152_1	-0.549	-0.659	<no data>	-0.853	hypothetical protein, conserved	MAL7P1.152
aMAL7P1.155_0	1.051	0.337	-0.722	-0.653	hypothetical protein, conserved	MAL7P1.155
aMAL7P1.155_1	1.674	0.302	-0.247	-0.521	hypothetical protein, conserved	MAL7P1.155
aMAL7P1.155_2	1.133	<no data>	1.607	0.062	hypothetical protein, conserved	MAL7P1.155
aMAL7P1.155_3	2.226	0.449	<no data>	-0.252	hypothetical protein, conserved	MAL7P1.155
aMAL7P1.157_1	-0.015	-0.792	-1.242	<no data>	hypothetical protein, conserved	MAL7P1.157
aMAL7P1.157a_0	-0.782	-1.038	-2.035	-1.372	hypothetical protein	MAL7P1.157a
aMAL7P1.157a_1	-0.146	-0.834	-1.002	-1.196	hypothetical protein	MAL7P1.157a
aMAL7P1.158_0	-0.283	-0.287	-1.306	-0.902	signal recognition particle, putative	MAL7P1.158
aMAL7P1.159_0	-0.612	-0.491	<no data>	-1.301	antioxidant protein, putative	MAL7P1.159
aMAL7P1.16_0	-0.902	-0.998	-0.206	-1.155	hypothetical membrane protein, conserved	MAL7P1.16
aMAL7P1.16_1	-0.636	-1.015	-0.773	-1.334	hypothetical membrane protein, conserved	MAL7P1.16
aMAL7P1.16_3	-0.429	<no data>	-0.679	<no data>	hypothetical membrane protein, conserved	MAL7P1.16
aMAL7P1.160_0	0.523	0.039	-0.365	-1.025	hypothetical protein, conserved	MAL7P1.160
aMAL7P1.162_0	0.337	-0.952	-0.766	-1.068	dynein heavy chain, putative	MAL7P1.162
aMAL7P1.164_1	-0.796	-0.254	<no data>	-0.926	adapter-related protein, putative	MAL7P1.164
aMAL7P1.167_0	0.755	2.067	2.094	1.838	hypothetical protein, conserved	MAL7P1.167
aMAL7P1.167_1	1.796	1.76	2.164	<no data>
aMAL7P1.167_2	1.503	1.496	1.916	1.739	hypothetical protein, conserved	MAL7P1.167
aMAL7P1.167_4	0.123	1.887	1.357	1.002	hypothetical protein, conserved	MAL7P1.167
aMAL7P1.17_0	0.579	1.426	0.157	0.157	hypothetical membrane protein, conserved	MAL7P1.17
aMAL7P1.17_1	0.856	1.625	0.972	<no data>
aMAL7P1.17_3	2.5	2.039	1.357	1.223	hypothetical membrane protein, conserved	MAL7P1.17
aMAL7P1.17_4	1.292	1.649	0.873	0.666	hypothetical membrane protein, conserved	MAL7P1.17
aMAL7P1.17_5	1.091	1.765	0.077	0.437	hypothetical membrane protein, conserved	MAL7P1.17
aMAL7P1.170_0	-3.927	<no data>	<no data>	0.667	ring stage expressed protein	MAL7P1.170
aMAL7P1.172_0	-0.859	-1.42	-1.247	1.208	hypothetical protein, conserved	MAL7P1.172
aMAL7P1.172_1	-1.306	-1.041	-1.071	<no data>	hypothetical protein, conserved	MAL7P1.172
aMAL7P1.174_0	-3.486	-4.048	<no data>	-3.521	hypothetical protein, conserved in P.falciparum	MAL7P1.174
aMAL7P1.176_2	-4.545	-0.193	3.125	2.4	erythrocyte binding antigen	MAL7P1.176
aMAL7P1.18_0	0.323	1.347	-0.442	-0.206	serine/threonine protein kinase, putative	MAL7P1.18
aMAL7P1.18_1	1.853	1.393	0.647	0.574	serine/threonine protein kinase, putative	MAL7P1.18
aMAL7P1.18_2	1.173	1.681	0.85	0.258	serine/threonine protein kinase, putative	MAL7P1.18
aMAL7P1.19_1	-0.634	0.032	-1.513	-1.136
aMAL7P1.19_2	0.264	0.508	-0.134	-0.159	ubiquitin-transferase, putative	MAL7P1.19
aMAL7P1.19_3	-0.226	0.733	0.03	-0.222	ubiquitin-transferase, putative	MAL7P1.19
aMAL7P1.19_4	0.782	0.366	0.189	-0.022	ubiquitin-transferase, putative	MAL7P1.19
aMAL7P1.19_5	-0.204	0.673	0.015	0.152	ubiquitin-transferase, putative	MAL7P1.19
aMAL7P1.20_0	-0.249	-0.356	-0.516	-1.374	peptide chain release factor, putative	MAL7P1.20
aMAL7P1.201_0	-0.974	-1.474	-0.756	-1.377	hypothetical protein, conserved	MAL7P1.201
aMAL7P1.202_0	-1.634	-0.748	-1.922	-0.926	hypothetical protein, conserved	MAL7P1.202
aMAL7P1.202_1	-0.751	-0.646	-1.831	-1.068	hypothetical protein, conserved	MAL7P1.202
aMAL7P1.203_1	-0.433	0.659	-0.214	0.061	hypothetical protein, conserved	MAL7P1.203
aMAL7P1.204_0	-0.054	-0.491	-0.874	-0.494	hypothetical protein, conserved	MAL7P1.204
aMAL7P1.204_2	-1.068	<no data>	<no data>	-0.937	hypothetical protein, conserved	MAL7P1.204
aMAL7P1.207_0	1.561	1.686	1.363	0.964	hypothetical protein, conserved	MAL7P1.207
aMAL7P1.207_1	1.933	1.295	0.963	<no data>	hypothetical protein, conserved	MAL7P1.207
aMAL7P1.207_2	-0.35	1.612	0.611	0.312	hypothetical protein, conserved	MAL7P1.207
aMAL7P1.207_3	2.4	2.033	1.478	1.505	hypothetical protein, conserved	MAL7P1.207
aMAL7P1.208_0	-5.901	-6.404	-4.664	-6.563	rhoptry-associated membrane antigen, RAMA	MAL7P1.208
aMAL7P1.208_1	1.018	2.425	2.809	2.213	rhoptry-associated membrane antigen, RAMA	MAL7P1.208
aMAL7P1.211_1	0.99	0.662	0.222	0.165
aMAL7P1.228_0	-1.723	-2.725	-2.757	-1.005	Heat Shock 70 KDa Protein, (HSP70)	MAL7P1.228
aMAL7P1.228_1	-3.335	-4.236	<no data>	-1.419	Heat Shock 70 KDa Protein, (HSP70)	MAL7P1.228
aMAL7P1.229_0	-0.169	<no data>	1.604	0.696	Cytoadherence linked asexual protein	MAL7P1.229
aMAL7P1.229_1	1.209	2.576	2.085	2.449	Cytoadherence linked asexual protein	MAL7P1.229
aMAL7P1.229_2	0.329	2.235	1.806	1.463	Cytoadherence linked asexual protein	MAL7P1.229
aMAL7P1.23_0	-0.683	-0.311	<no data>	-0.849	RAP protein, putative	MAL7P1.23
aMAL7P1.24_0	-0.742	-1.882	-2.252	-1.192	hypothetical protein, conserved	MAL7P1.24
aMAL7P1.25_0	-2.444	<no data>	<no data>	-2.715	cytoskeleton associated protein, putative	MAL7P1.25
aMAL7P1.27_0	-2.384	-2.603	-2.76	-0.985	chloroquine resistance transporter	MAL7P1.27
aMAL7P1.27_1	-0.891	-2.427	-2.409	-0.161	chloroquine resistance transporter	MAL7P1.27
aMAL7P1.28_0	-2.249	<no data>	-1.266	-1.911	ribonucleases p/mrp protein subunit, putative	MAL7P1.28
aMAL7P1.30_1	-0.105	0.805	0.389	0.134	hypothetical protein, conserved	MAL7P1.30
aMAL7P1.30_2	-1.283	-0.803	-1.401	-0.991	hypothetical protein, conserved	MAL7P1.30
aMAL7P1.30_3	-0.404	0.782	-1.362	-0.897	hypothetical protein, conserved	MAL7P1.30
aMAL7P1.30_4	1.061	0.969	0.165	-0.591	hypothetical protein, conserved	MAL7P1.30
aMAL7P1.300_0	-2.32	-2.064	-3.501	-2.125	hypothetical protein, conserved	MAL7P1.300
aMAL7P1.32_0	-1.152	-1.359	-1.658	-1.805	hypothetical protein, conserved	MAL7P1.32
aMAL7P1.320_0	-0.634	-1.727	-2.531	-1.825	Ribosomal protein, L37e, putative	MAL7P1.320
aMAL7P1.33_0	0.078	-0.92	-1.402	-1.054	hypothetical protein, conserved	MAL7P1.33
aMAL7P1.340_0	0.394	-0.251	<no data>	<no data>	ATP synthase subunit c, putative	MAL7P1.340
aMAL7P1.35_1	-0.698	-0.56	-1.049	-1.166	hypothetical protein, conserved	MAL7P1.35
aMAL7P1.36_0	-0.294	-1.101	-1.631	-1.349	hypothetical protein, conserved	MAL7P1.36
aMAL7P1.38_0	-1.702	-1.599	-3.018	-2.398	regulator of chromosome condensation protein, putative	MAL7P1.38
aMAL7P1.38_1	-0.208	<no data>	<no data>	-1.862	regulator of chromosome condensation protein, putative	MAL7P1.38
aMAL7P1.39_0	0.549	0.371	-0.472	-0.237	hypothetical protein	MAL7P1.39
aMAL7P1.50_1	0.718	-1.551	0.88	<no data>	erythrocyte membrane protein 1 (PfEMP1)	MAL7P1.50
aMAL7P1.55_2	-1.781	<no data>	-0.472	-1.141	erythrocyte membrane protein 1 (PfEMP1)	MAL7P1.55
aMAL7P1.55_3	-4.001	<no data>	-3.1	<no data>	erythrocyte membrane protein 1 (PfEMP1)	MAL7P1.55
aMAL7P1.56_0	-4.281	-3.951	-2.943	-3.564	erythrocyte membrane protein 1 (PfEMP1)	MAL7P1.56
aMAL7P1.56_3	-4.554	-5.096	<no data>	<no data>	erythrocyte membrane protein 1 (PfEMP1)	MAL7P1.56
aMAL7P1.57_0	-0.697	-1.191	-1.723	<no data>	rifin	MAL7P1.57
aMAL7P1.65_0	-0.999	0.514	2.583	2.129	hypothetical protein, conserved	MAL7P1.65
aMAL7P1.66_0	-0.844	<no data>	-0.995	<no data>	hypothetical protein, conserved	MAL7P1.66
aMAL7P1.66_1	-0.293	-0.617	<no data>	<no data>	hypothetical protein, conserved	MAL7P1.66
aMAL7P1.67_0	0.476	0.244	<no data>	-0.537	hypothetical protein, conserved	MAL7P1.67
aMAL7P1.68_0	-1.389	-0.652	-0.411	-1	Zinc finger, putative	MAL7P1.68
aMAL7P1.68_1	-0.882	<no data>	-2.16	-1.267
aMAL7P1.73_0	0.433	0.551	-0.144	-0.705	calcium/calmodulin-dependent protein kinase, putative	MAL7P1.73
aMAL7P1.73_1	1.423	0.653	-0.723	-0.366	calcium/calmodulin-dependent protein kinase, putative	MAL7P1.73
aMAL7P1.76_0	-2.791	<no data>	-3.993	-1.679	hypothetical protein, conserved	MAL7P1.76
aMAL7P1.77_0	0.501	-0.114	-1.052	-1.401
aMAL7P1.77_1	-0.017	0.043	-1.625	<no data>	hypothetical protein, conserved	MAL7P1.77
aMAL7P1.78_0	2.241	0.778	0.312	0.006	hypothetical protein, conserved	MAL7P1.78
aMAL7P1.79_0	-0.019	-0.075	-1.885	-1.499	hypothetical protein, conserved	MAL7P1.79
aMAL7P1.79_1	0.988	-0.207	-0.875	-0.808	hypothetical protein, conserved	MAL7P1.79
aMAL7P1.82_0	-0.078	0.388	-1.5	-1.252	hypothetical membrane protein, conserved	MAL7P1.82
aMAL7P1.82_1	1.563	0.803	<no data>	-0.403	hypothetical membrane protein, conserved	MAL7P1.82
aMAL7P1.83_0	-0.235	-0.745	-0.362	-1.001	hypothetical protein, conserved	MAL7P1.83
aMAL7P1.83_1	-0.195	-0.589	-1.855	-1.341	hypothetical protein, conserved	MAL7P1.83
aMAL7P1.84_0	-0.961	0.648	0.704	0.376	hypothetical protein, expressed, conserved	MAL7P1.84
aMAL7P1.84_1	0.511	0.915	1.23	1.054	hypothetical protein, expressed, conserved	MAL7P1.84
aMAL7P1.86_0	0.371	<no data>	<no data>	1.409
aMAL7P1.86_1	0.155	1.247	2.024	1.784	transcription initiation factor iie, alpha subunit, putative	MAL7P1.86
aMAL7P1.87_0	0.08	1.437	0.539	0.289	hypothetical protein, conserved	MAL7P1.87
aMAL7P1.87_1	0.412	1.692	0.48	0.358	hypothetical protein, conserved	MAL7P1.87
aMAL7P1.88_0	-1.488	-2.156	-2.287	-1.801	thioredoxin-like protein	MAL7P1.88
aMAL7P1.88_1	-1.117	-2.191	<no data>	-1.618	thioredoxin-like protein	MAL7P1.88
aMAL7P1.91_2	0.786	0.149	-1.042	-0.737	exported serine/threonine protein kinase	MAL7P1.91
aMAL7P1.91_4	1.132	-0.154	<no data>	-0.708	exported serine/threonine protein kinase	MAL7P1.91
aMAL7P1.93_0	0.295	0.739	0.58	0.569	mitochondrial ribosomal protein S8, putative	MAL7P1.93
aMAL7P1.94_0	-0.485	-0.663	-1.335	-1.531	prefoldin subunit 3, putative	MAL7P1.94
aMAL7P1.95_0	-0.401	<no data>	0.43	0.463	hypothetical protein, conserved	MAL7P1.95
aMAL8P1.10_0	-0.88	-0.915	-1.381	-1.083	hypothetical protein, conserved	MAL8P1.10
aMAL8P1.100_0	-0.457	-1.397	<no data>	<no data>	hypothetical protein, conserved	MAL8P1.100
aMAL8P1.101_0	0.654	0.653	-0.298	-0.479	hypothetical protein, conserved	MAL8P1.101
aMAL8P1.101_1	1.118	0.75	0.141	-0.288	hypothetical protein, conserved	MAL8P1.101
aMAL8P1.102_0	-0.032	<no data>	-0.822	-0.916	hypothetical protein, conserved	MAL8P1.102
aMAL8P1.103_0	-0.986	-0.871	-1.794	-1.477	hypothetical protein, conserved	MAL8P1.103
aMAL8P1.103_1	-2.751	-1.684	-2.859	-2.295	hypothetical protein, conserved	MAL8P1.103
aMAL8P1.104_0	0.235	0.16	-0.005	<no data>	CAF1 family ribonuclease, putative	MAL8P1.104
aMAL8P1.104_2	-0.947	0.229	-0.574	0.067	CAF1 family ribonuclease, putative	MAL8P1.104
aMAL8P1.105_0	-0.854	-1.127	-1.757	<no data>	hypothetical protein, conserved	MAL8P1.105
aMAL8P1.105_1	-0.028	-0.576	-1.484	-0.983	hypothetical protein, conserved	MAL8P1.105
aMAL8P1.106_0	-0.943	1.815	0.545	0.576	hypothetical protein, conserved	MAL8P1.106
aMAL8P1.108_0	-0.288	-1.336	<no data>	-0.948	protein phosphatase, putative	MAL8P1.108
aMAL8P1.109_0	1.153	2.042	3.911	2.493	Protein phosphatase 2C, putative	MAL8P1.109
aMAL8P1.109_1	0.119	1.656	2.62	<no data>	Protein phosphatase 2C, putative	MAL8P1.109
aMAL8P1.11_0	-1.191	-0.496	-1.096	-1.268	hypothetical membrane protein, conserved	MAL8P1.11
aMAL8P1.11_2	0.288	-0.081	-0.311	0.252	hypothetical membrane protein, conserved	MAL8P1.11
aMAL8P1.111_1	0.812	-0.045	-1.336	-0.466	hypothetical protein, conserved	MAL8P1.111
aMAL8P1.112_1	0.115	<no data>	<no data>	-0.854	hypothetical protein, conserved	MAL8P1.112
aMAL8P1.113_2	1.421	2.068	<no data>	1.359	Peptidase family C50, putative	MAL8P1.113
aMAL8P1.113_3	0.398	0.575	<no data>	-0.059	Peptidase family C50, putative	MAL8P1.113
aMAL8P1.113_5	0.567	0.256	<no data>	-0.798	Peptidase family C50, putative	MAL8P1.113
aMAL8P1.113_7	1.135	0.531	-0.09	<no data>	Peptidase family C50, putative	MAL8P1.113
aMAL8P1.113_8	1.297	0.43	0.167	-0.786	Peptidase family C50, putative	MAL8P1.113
aMAL8P1.114_0	-1.357	<no data>	-2.245	-2.46	hypothetical protein, conserved	MAL8P1.114
aMAL8P1.12_0	0.571	1.532	0.892	0.727	hypothetical protein, conserved	MAL8P1.12
aMAL8P1.121_0	0.131	0.659	-0.291	0.044	hypothetical protein, conserved	MAL8P1.121
aMAL8P1.122_0	0.319	0.801	1.971	1.849	hypothetical protein, conserved	MAL8P1.122
aMAL8P1.123_0	-0.903	<no data>	-1.797	-1.641	hypothetical protein, conserved	MAL8P1.123
aMAL8P1.123_1	-0.201	-0.075	-1.592	-1.222	hypothetical protein, conserved	MAL8P1.123
aMAL8P1.123_2	0.248	-0.487	-1.678	-1.738	hypothetical protein, conserved	MAL8P1.123
aMAL8P1.125_0	-1.039	<no data>	-1.338	<no data>	tyrosyl-tRNA synthetase, putative	MAL8P1.125
aMAL8P1.126_0	-0.111	0.504	<no data>	-0.077	serine protease, putative	MAL8P1.126
aMAL8P1.126_1	-0.294	<no data>	0.317	-0.121	serine protease, putative	MAL8P1.126
aMAL8P1.127_0	-0.661	-0.765	-1.199	-1.355
aMAL8P1.127_1	0.56	-0.352	-0.544	-0.354	hypothetical protein, conserved	MAL8P1.127
aMAL8P1.128_0	-0.226	-0.048	-1.663	-1.039	proteasome subunit alpha, putative	MAL8P1.128
aMAL8P1.130_0	-1.449	-0.953	-2.099	<no data>	hypothetical membrane protein, putative	MAL8P1.130
aMAL8P1.130_1	-0.487	-0.91	-1.857	-1.671	hypothetical membrane protein, putative	MAL8P1.130
aMAL8P1.131_0	0.214	-0.977	-1.319	-0.951	Gas41 homologue, putative	MAL8P1.131
aMAL8P1.132_1	-0.755	-0.811	<no data>	-0.297	kinesin-like protein, putative	MAL8P1.132
aMAL8P1.133_0	0.385	0.286	-0.994	-0.632	glycosyltransferase family 28 protein, putative	MAL8P1.133
aMAL8P1.134_0	0.073	0.336	<no data>	-1.123	hypothetical protein, conserved	MAL8P1.134
aMAL8P1.134_1	0.139	0.637	<no data>	-0.389	hypothetical protein, conserved	MAL8P1.134
aMAL8P1.134_2	-0.613	<no data>	-0.102	-0.957	hypothetical protein, conserved	MAL8P1.134
aMAL8P1.135_0	1.815	<no data>	1.469	<no data>	hypothetical membrane protein, conserved	MAL8P1.135
aMAL8P1.135_1	0.694	2.526	<no data>	<no data>	hypothetical membrane protein, conserved	MAL8P1.135
aMAL8P1.137_0	0.897	2.522	2.318	2.182	hypothetical protein, conserved	MAL8P1.137
aMAL8P1.139_1	0.091	0.995	-0.47	-0.531	folate/biopterin transporter	MAL8P1.139
aMAL8P1.139_2	1.312	0.888	0.299	-0.428
aMAL8P1.139_3	1.063	0.023	0.156	-0.507
aMAL8P1.139_4	-0.305	0.701	-0.234	-0.555	folate/biopterin transporter	MAL8P1.139
aMAL8P1.139_5	-1.115	<no data>	-0.946	-0.454	folate/biopterin transporter	MAL8P1.139
aMAL8P1.139_6	1	0.749	-0.366	-0.277	folate/biopterin transporter	MAL8P1.139
aMAL8P1.139_7	1.162	0.776	0.528	0.32	folate/biopterin transporter	MAL8P1.139
aMAL8P1.139_8	1.127	0.799	0.083	-0.004	folate/biopterin transporter	MAL8P1.139
aMAL8P1.14_1	0.602	<no data>	-0.559	-0.879	hypothetical protein, conserved	MAL8P1.14
aMAL8P1.140_0	0.079	0.935	-0.461	-0.865	methionine aminopeptidase, putative	MAL8P1.140
aMAL8P1.140_1	-0.014	0.137	-1.365	-0.836	methionine aminopeptidase, putative	MAL8P1.140
aMAL8P1.142_0	-1.224	-0.448	-1.913	-1.948
aMAL8P1.143_0	0.744	0.852	0.853	0.288	hypothetical protein, conserved	MAL8P1.143
aMAL8P1.143_2	0.701	0.675	0.431	0.462	hypothetical protein, conserved	MAL8P1.143
aMAL8P1.144_2	-2.092	0.94	3.135	2.778	AAA family ATPase, putative	MAL8P1.144
aMAL8P1.145_0	0.506	<no data>	0.037	-0.47	hypothetical protein, conserved	MAL8P1.145
aMAL8P1.145_1	-0.249	0.526	-0.095	-0.381	hypothetical protein, conserved	MAL8P1.145
aMAL8P1.146_0	1.719	2.193	1.372	1.157	filament assembling protein, putative	MAL8P1.146
aMAL8P1.146_1	1.627	2.169	1.698	0.918
aMAL8P1.15_0	-1.234	-1.497	<no data>	-2.257	hypothetical protein, conserved	MAL8P1.15
aMAL8P1.150_0	1.189	1.662	1.75	1.85	hypothetical protein, conserved	MAL8P1.150
aMAL8P1.150_1	-0.179	1.839	1.992	1.411	hypothetical protein, conserved	MAL8P1.150
aMAL8P1.150_2	0.458	2.307	2.337	1.916	hypothetical protein, conserved	MAL8P1.150
aMAL8P1.150_3	0.767	2.321	2.975	2.694	hypothetical protein, conserved	MAL8P1.150
aMAL8P1.151_0	-1.098	0.62	1.014	0.555	inositol phosphatase, putative	MAL8P1.151
aMAL8P1.151_1	-0.392	0.758	<no data>	0.959	inositol phosphatase, putative	MAL8P1.151
aMAL8P1.151_2	0.141	0.725	0.817	<no data>	inositol phosphatase, putative	MAL8P1.151
aMAL8P1.153_0	1.375	1.984	1.329	0.521	hypothetical protein, conserved	MAL8P1.153
aMAL8P1.153_1	0.697	1.477	1.186	0.56	hypothetical protein, conserved	MAL8P1.153
aMAL8P1.153_2	0.037	<no data>	1.146	0.376	hypothetical protein, conserved	MAL8P1.153
aMAL8P1.153_3	0.898	1.57	1.741	0.89	hypothetical protein, conserved	MAL8P1.153
aMAL8P1.154_0	-0.799	-2.58	-0.887	<no data>	hypothetical protein, conserved	MAL8P1.154
aMAL8P1.155_0	-1.24	-1.913	-1.722	<no data>	hypothetical protein	MAL8P1.155
aMAL8P1.156_0	0.036	-1.025	-1.404	-0.797	mannose-6-phosphate isomerase, putative	MAL8P1.156
aMAL8P1.156_1	-1.105	-1.218	-2.744	-1.705	mannose-6-phosphate isomerase, putative	MAL8P1.156
aMAL8P1.157_0	-1.574	-2.092	-2.006	-2.018	ubiquitin-like protease 1 homolog, Ulp1 homolog, putative	MAL8P1.157
aMAL8P1.157_1	-0.195	<no data>	<no data>	-1.617	ubiquitin-like protease 1 homolog, Ulp1 homolog, putative	MAL8P1.157
aMAL8P1.157_2	-0.809	-1.96	-2.691	<no data>	ubiquitin-like protease 1 homolog, Ulp1 homolog, putative	MAL8P1.157
aMAL8P1.17_0	1.135	<no data>	<no data>	-0.56	disulfide isomerase precursor, putative	MAL8P1.17
aMAL8P1.18_0	-0.073	0.139	<no data>	-1.244	hypothetical protein, conserved	MAL8P1.18
aMAL8P1.18_1	1.079	0.004	-0.449	-0.849	hypothetical protein, conserved	MAL8P1.18
aMAL8P1.19_1	-1.487	-2.298	<no data>	-1.847	RNA helicase, putative	MAL8P1.19
aMAL8P1.20_1	-0.545	-0.415	<no data>	<no data>	hypothetical protein, conserved	MAL8P1.20
aMAL8P1.200_0	-0.621	-1.273	-0.583	-0.042	Acetyltransferase, putative	MAL8P1.200
aMAL8P1.201_1	0.253	0.462	-0.169	-1.134	hypothetical protein, conserved	MAL8P1.201
aMAL8P1.202_0	-2.57	-0.475	-0.718	-0.103	hypothetical protein, conserved	MAL8P1.202
aMAL8P1.203_0	1.216	1.231	0.501	0.315	hypothetical protein, conserved	MAL8P1.203
aMAL8P1.203_1	0.346	1.363	0.062	-0.023	hypothetical protein, conserved	MAL8P1.203
aMAL8P1.204_0	0.933	-0.073	-1.008	0.012	DnaJ protein, putative	MAL8P1.204
aMAL8P1.204_1	0.169	-0.28	-1.204	-0.457	DnaJ protein, putative	MAL8P1.204
aMAL8P1.205_0	0.194	-1.543	<no data>	<no data>	hypothetical protein	MAL8P1.205
aMAL8P1.205_1	-0.288	-1.876	-1.534	-2.133	hypothetical protein	MAL8P1.205
aMAL8P1.206_0	-2.855	<no data>	<no data>	<no data>	hypothetical protein, conserved in P. falciparum	MAL8P1.206
aMAL8P1.209_0	0.132	0.039	-0.92	-0.504	VAR-like protein	MAL8P1.209
aMAL8P1.21_0	-1.146	-0.114	-0.696	-1.017	SNARE protein	MAL8P1.21
aMAL8P1.22_0	1.225	1.186	-0.145	-0.189	dehydrodolichyl diphosphate synthetase, putative	MAL8P1.22
aMAL8P1.23_0	-0.295	-0.85	-2.031	-0.775	ubiquitin-protein ligase 1, putative	MAL8P1.23
aMAL8P1.23_1	-2.052	-1.461	-2.746	<no data>	ubiquitin-protein ligase 1, putative	MAL8P1.23
aMAL8P1.23_11	0.062	-0.72	-1.603	-0.827	ubiquitin-protein ligase 1, putative	MAL8P1.23
aMAL8P1.23_2	-1.276	-1.325	-2.663	-1.441	ubiquitin-protein ligase 1, putative	MAL8P1.23
aMAL8P1.23_3	-1.351	-1.061	-1.861	-1.574	ubiquitin-protein ligase 1, putative	MAL8P1.23
aMAL8P1.23_4	-0.673	-0.743	-2.136	-1.447	ubiquitin-protein ligase 1, putative	MAL8P1.23
aMAL8P1.23_5	-1.681	-0.589	-1.785	<no data>
aMAL8P1.23_6	0.287	-0.531	-1.37	-0.372	ubiquitin-protein ligase 1, putative	MAL8P1.23
aMAL8P1.23_7	0.241	-0.552	-0.847	-1.054	ubiquitin-protein ligase 1, putative	MAL8P1.23
aMAL8P1.23_8	-1.076	-1.076	<no data>	-1.113	ubiquitin-protein ligase 1, putative	MAL8P1.23
aMAL8P1.23_9	-1.004	<no data>	<no data>	-1.427	ubiquitin-protein ligase 1, putative	MAL8P1.23
aMAL8P1.25a_0	0.231	-0.43	-1.05	-1.107	hypothetical protein, conserved	MAL8P1.25a
aMAL8P1.27_0	1.494	0.623	-0.185	-0.39	hypothetical protein, conserved	MAL8P1.27
aMAL8P1.29_1	0.289	0.704	<no data>	<no data>	hypothetical protein, conserved	MAL8P1.29
aMAL8P1.29_2	0.41	0.734	0.124	-0.519
aMAL8P1.30_1	0.827	<no data>	0.064	<no data>	hypothetical membrane protein, conserved	MAL8P1.30
aMAL8P1.300_0	0.107	0.952	0.617	0.638	hypothetical protein, conserved	MAL8P1.300
aMAL8P1.31_0	-0.649	-0.979	-1.536	-1.187	hypothetical protein, conserved	MAL8P1.31
aMAL8P1.32_0	-1.497	-1.333	-2.518	-2.351	nucleoside transporter, putative	MAL8P1.32
aMAL8P1.32_1	0.013	-1.119	-2.21	-1.836	nucleoside transporter, putative	MAL8P1.32
aMAL8P1.33_0	0.455	0.282	-0.017	<no data>
aMAL8P1.33_1	0.146	0.449	-0.496	-0.761	GTP-binding protein, putative	MAL8P1.33
aMAL8P1.34_0	-0.837	-1.051	<no data>	<no data>	hypothetical protein, conserved	MAL8P1.34
aMAL8P1.35_0	-0.462	-1.609	<no data>	<no data>	exonuclease, putative	MAL8P1.35
aMAL8P1.36_0	-1.272	-2.525	-3.565	-2.52	hypothetical protein, conserved	MAL8P1.36
aMAL8P1.4_1	-2.881	-3.756	-3.888	<no data>
aMAL8P1.40_0	-1.479	-1.622	-2.485	-1.517	RNA-binding protein, putative	MAL8P1.40
aMAL8P1.42_0	-0.259	<no data>	-0.489	-0.693	hypothetical protein, conserved	MAL8P1.42
aMAL8P1.42_1	-0.525	-0.664	-1.398	-1.051	hypothetical protein, conserved	MAL8P1.42
aMAL8P1.43_0	-1.828	-1.224	-1.715	-1.151	u5 snrnp-specific protein, putative	MAL8P1.43
aMAL8P1.44_0	3.381	1.026	1.456	1.419	hypothetical protein	MAL8P1.44
aMAL8P1.50_0	-1.006	-1.477	<no data>	-1.932	hypothetical protein, conserved	MAL8P1.50
aMAL8P1.51_0	0.173	-0.454	-1.251	-0.89	protein-transport protein sec61 beta 1 subunit, putative	MAL8P1.51
aMAL8P1.52_0	-0.042	1.094	1.957	1.402	hypothetical protein, conserved	MAL8P1.52
aMAL8P1.53_0	-0.448	0.777	-0.535	-0.625	hypothetical protein, conserved	MAL8P1.53
aMAL8P1.53_1	-0.594	0.702	-0.226	<no data>	hypothetical protein, conserved	MAL8P1.53
aMAL8P1.54_0	0.679	<no data>	0.07	-0.144
aMAL8P1.54_1	0.901	1.188	-0.164	<no data>	hypothetical protein, conserved	MAL8P1.54
aMAL8P1.54_2	0.985	0.759	-0.08	0.244	hypothetical protein, conserved	MAL8P1.54
aMAL8P1.56_0	0.076	<no data>	<no data>	<no data>	hypothetical protein, conserved	MAL8P1.56
aMAL8P1.56_1	1.677	<no data>	0.439	<no data>	hypothetical protein, conserved	MAL8P1.56
aMAL8P1.57_0	-1.299	-0.037	-0.407	-0.517	C-13 antigen	MAL8P1.57
aMAL8P1.58_0	-1.383	0.233	<no data>	-1.032
aMAL8P1.61_0	1.311	1.152	-0.046	0.309	hypothetical protein, conserved	MAL8P1.61
aMAL8P1.61_1	-0.583	1.002	-0.092	-0.173	hypothetical protein, conserved	MAL8P1.61
aMAL8P1.62_0	1.181	1.899	1.953	1.889	hypothetical protein, conserved in other Plasmodium species	MAL8P1.62
aMAL8P1.64_1	-0.398	<no data>	-1.382	<no data>	hypothetical protein, conserved	MAL8P1.64
aMAL8P1.65_0	0.154	-0.943	-2.186	-1.086	DNA helicase, putative	MAL8P1.65
aMAL8P1.67_0	-1.81	-1.553	-1.709	-0.873	hypothetical protein, conserved	MAL8P1.67
aMAL8P1.69_0	0.725	0.537	-0.935	-0.209	14-3-3 protein homologue, putative	MAL8P1.69
aMAL8P1.70_1	-2.959	1.782	<no data>	4.259	hypothetical protein, conserved	MAL8P1.70
aMAL8P1.71_0	-0.732	-0.066	-0.212	-0.198	hypothetical protein, conserved	MAL8P1.71
aMAL8P1.71_1	-0.772	-0.154	-0.527	-0.319
aMAL8P1.73_0	0.189	2.289	1.283	1.214	hypothetical protein, conserved	MAL8P1.73
aMAL8P1.73_1	0.177	2.258	2.078	1.557	hypothetical protein, conserved	MAL8P1.73
aMAL8P1.74_1	0.393	-0.624	-0.927	<no data>	hypothetical protein, conserved	MAL8P1.74
aMAL8P1.77_0	-0.663	-0.622	<no data>	-1.235	hypothetical protein, conserved	MAL8P1.77
aMAL8P1.79_0	1.125	1.023	-0.387	-0.161	hypothetical protein, conserved	MAL8P1.79
aMAL8P1.8_0	0.555	1.393	0.192	0.446	hypothetical protein, conserved	MAL8P1.8
aMAL8P1.8_1	1.743	1.575	0.837	1.188	hypothetical protein, conserved	MAL8P1.8
aMAL8P1.81_0	0.904	<no data>	0.071	0.265	flavoprotein, putative	MAL8P1.81
aMAL8P1.82_0	0.097	0.76	0.209	0.168	hypothetical protein, conserved	MAL8P1.82
aMAL8P1.82_1	0.752	0.911	0.875	0.512	hypothetical protein, conserved	MAL8P1.82
aMAL8P1.82_2	0.292	0.744	-0.035	-0.224	hypothetical protein, conserved	MAL8P1.82
aMAL8P1.83_0	-0.716	-1.739	-2.83	-1.53	eukaryotictranslation initiation factor, putative	MAL8P1.83
aMAL8P1.84_0	0.869	<no data>	-0.796	<no data>	hypothetical protein, conserved	MAL8P1.84
aMAL8P1.84_1	1.387	0.517	-0.732	-0.49
aMAL8P1.85_0	-1.561	-0.846	-2.822	-1.894	hypothetical protein, conserved	MAL8P1.85
aMAL8P1.86_0	-1.123	-0.444	-0.671	-0.509	hypothetical protein, conserved	MAL8P1.86
aMAL8P1.9_0	0.221	-0.524	-0.899	-1.096	u6 snRNA-associated sm-like protein, putative	MAL8P1.9
aMAL8P1.91_0	1.304	1.444	0.607	<no data>	hypothetical protein, conserved	MAL8P1.91
aMAL8P1.91_1	0.565	1.191	0.322	<no data>	hypothetical protein, conserved	MAL8P1.91
aMAL8P1.96_0	1.8	0.978	0.338	-0.075	CS-domain containing protein, putative	MAL8P1.96
aMAL8P1.99_0	-0.569	-0.561	-1.261	-1.693	GTPase, putative	MAL8P1.99
aMALP1.29a_0	0.616	0.213	-0.46	-0.899	hypothetical protein, conserved"	MALP1.29a
aORF470_0	1.706	1.625	1.847	1.478	ORF470	ORF470
aORF470_1	2.402	2.289	<no data>	2.004	ORF470	ORF470
aORF78_0	1.002	2.072	2.769	2.354	ORF78	ORF78
aORF79_0	2.422	2.562	2.442	<no data>	ORF79	ORF79
aORF91_0	3.769	<no data>	3.02	<no data>	ORF91	ORF91
aPF00_0003_1	1.605	1.208	1.007	0.805	hypothetical protein	PF00_0003
aPF00_0003_2	0.105	1.516	0.047	-0.069	hypothetical protein	PF00_0003
aPF00_0003_3	2.227	1.785	1.548	1.605	hypothetical protein	PF00_0003
aPF07_0007_0	-4.668	<no data>	-5.127	-5.693	hypothetical protein, conserved	PF07_0007
aPF07_0010_2	-0.701	<no data>	-1.581	<no data>	hypothetical protein, conserved	PF07_0010
aPF07_0012_0	-0.219	-0.263	-1.029	-1.567	hypothetical protein, conserved	PF07_0012
aPF07_0012_2	-0.516	-0.626	-1.352	-1.438	hypothetical protein, conserved	PF07_0012
aPF07_0013_1	0.053	-0.705	0.207	-0.319	hypothetical protein, conserved	PF07_0013
aPF07_0016_0	1.683	1.117	0.195	<no data>	hypothetical protein, conserved	PF07_0016
aPF07_0017_1	-0.925	0.182	-0.461	<no data>	hypothetical protein, conserved	PF07_0017
aPF07_0018_0	0.303	0.445	-0.086	0.052	hypothetical membrane protein, conserved	PF07_0018
aPF07_0018_1	0.456	0.358	-0.59	-0.265	hypothetical membrane protein, conserved	PF07_0018
aPF07_0019_0	-1.06	1.413	<no data>	0.992	hypothetical protein, conserved	PF07_0019
aPF07_0019_1	-0.391	<no data>	1.525	1.236	hypothetical protein, conserved	PF07_0019
aPF07_0020_0	-0.431	-1.233	-0.183	-1.268	hypothetical protein, conserved	PF07_0020
aPF07_0021_0	1.024	0.81	-0.043	0.402	hypothetical protein, conserved	PF07_0021
aPF07_0021_1	-0.098	0.474	-1.008	<no data>
aPF07_0023_0	0.083	0.577	-0.244	-0.715	DNA replication licensing factor mcm7 homologue, putative	PF07_0023
aPF07_0023_1	0.962	0.939	-0.126	-0.262	DNA replication licensing factor mcm7 homologue, putative	PF07_0023
aPF07_0024_0	-0.461	1.028	0.585	0.588	inositol phosphatase, putative	PF07_0024
aPF07_0024_1	-0.194	0.239	0.324	0.354	inositol phosphatase, putative	PF07_0024
aPF07_0024_2	-0.08	0.636	0.28	0.385	inositol phosphatase, putative	PF07_0024
aPF07_0024_3	0.639	0.803	0.91	0.775	inositol phosphatase, putative	PF07_0024
aPF07_0024_4	-1.07	0.603	-0.583	0.154	inositol phosphatase, putative	PF07_0024
aPF07_0025_0	0.283	-1.08	0.499	-0.259	hypothetical protein, conserved	PF07_0025
aPF07_0026_0	-1.147	0.612	0.735	0.873	ubiquitin-protein ligase E3, putative	PF07_0026
aPF07_0026_1	-1.02	0.545	1.077	0.969	ubiquitin-protein ligase E3, putative	PF07_0026
aPF07_0027_0	-0.59	-1.895	-2.1	-1.087	DNA-directed RNA polymerase 2 8.2 kDa polypeptide, putative	PF07_0027
aPF07_0029_0	-1.587	-2.158	-3.021	-1.806	heat shock protein 86	PF07_0029
aPF07_0029_1	-1.727	-2.168	-3.183	-1.563	heat shock protein 86	PF07_0029
aPF07_0030_0	-0.298	<no data>	-0.072	0.479	heat shock protein 86 family protein	PF07_0030
aPF07_0030_1	-0.782	-1.248	-1.039	-1.233
aPF07_0032_0	1.285	0.722	0.237	-0.103	Cg8 protein	PF07_0032
aPF07_0033_0	-1.292	-1.757	-2.537	-1.454	Cg4 protein	PF07_0033
aPF07_0033_1	-0.095	-1.846	-2.294	<no data>	Cg4 protein	PF07_0033
aPF07_0034_0	-0.35	-0.693	0.204	-1.336	Cg3 protein	PF07_0034
aPF07_0035_0	-0.901	0.002	-1.612	-1.736	cg1 protein	PF07_0035
aPF07_0035_1	1.806	0.431	0.368	0.293	cg1 protein	PF07_0035
aPF07_0036_0	0.359	<no data>	0.432	-0.497	Cg6 protein	PF07_0036
aPF07_0037_1	-0.94	-1.009	-1.539	<no data>	Cg2 protein	PF07_0037
aPF07_0037_3	-0.549	<no data>	<no data>	<no data>	Cg2 protein	PF07_0037
aPF07_0038_0	0.522	<no data>	-0.896	-1.026	Cg7 protein	PF07_0038
aPF07_0038_1	1.658	0.239	-0.252	-0.351	Cg7 protein	PF07_0038
aPF07_0039_0	-0.831	-0.388	-1.295	<no data>
aPF07_0040_0	0.365	0.825	-0.541	0.008	lysophospholipase-like protein, putative	PF07_0040
aPF07_0041_0	0.813	<no data>	<no data>	-0.323	hypothetical protein, conserved	PF07_0041
aPF07_0041_1	-0.077	-0.153	-1.479	<no data>	hypothetical protein, conserved	PF07_0041
aPF07_0042_0	0.51	<no data>	-1.276	-0.86	hypothetical protein, conserved	PF07_0042
aPF07_0042_1	1.177	0.601	-0.239	-0.494	hypothetical protein, conserved	PF07_0042
aPF07_0042_2	2.509	1.105	1.138	0.562
aPF07_0042_3	2.122	0.545	0.324	<no data>	hypothetical protein, conserved	PF07_0042
aPF07_0043_0	-0.861	-1.556	-1.892	-1.814	60S ribosomal protein L34-a, putative	PF07_0043
aPF07_0044_0	-0.482	-1.839	-0.597	-0.691	hypothetical protein, conserved	PF07_0044
aPF07_0045_1	-0.257	-0.908	<no data>	<no data>	hypothetical protein, conserved	PF07_0045
aPF07_0047_0	-1.324	<no data>	-2.832	<no data>	cell division cycle ATPase, putative	PF07_0047
aPF07_0047_1	-0.353	0.719	-0.145	0.008	cell division cycle ATPase, putative	PF07_0047
aPF07_0048_2	0.558	0.282	0.506	-0.09	erythrocyte membrane protein 1 (PfEMP1)	PF07_0048
aPF07_0049_1	0.128	<no data>	<no data>	-0.818	erythrocyte membrane protein 1 (PfEMP1)	PF07_0049
aPF07_0049_3	-4.076	-4.885	<no data>	-1.51
aPF07_0051_1	-0.102	-0.473	-0.068	-0.571	erythrocyte membrane protein 1 (PfEMP1)	PF07_0051
aPF07_0052_0	-0.209	1.475	0.745	1.071	hypothetical protein, conserved	PF07_0052
aPF07_0053_0	-0.093	-0.826	-1.752	-0.907	hypothetical protein, conserved	PF07_0053
aPF07_0053_1	-0.933	-0.596	-1.852	-1.616	hypothetical protein, conserved	PF07_0053
aPF07_0053_2	-0.119	-0.648	<no data>	<no data>	hypothetical protein, conserved	PF07_0053
aPF07_0053_3	-0.553	-0.964	-1.777	-1.075	hypothetical protein, conserved	PF07_0053
aPF07_0053_5	0.249	0.036	<no data>	-1.581	hypothetical protein, conserved	PF07_0053
aPF07_0054_0	1.229	1.724	1.688	1.673	histone h2b, putative	PF07_0054
aPF07_0056_0	-0.259	<no data>	1.303	0.234	hypothetical protein, conserved	PF07_0056
aPF07_0056_1	-1.642	-0.025	-0.888	-0.623	hypothetical protein, conserved	PF07_0056
aPF07_0057_0	-0.351	-0.28	1.44	0.114	transcription elongation factor s-ii, putative	PF07_0057
aPF07_0057_1	-2.193	-0.989	-3.174	-1.86	transcription elongation factor s-ii, putative	PF07_0057
aPF07_0058_0	-0.282	<no data>	-1.476	<no data>	hypothetical protein, conserved	PF07_0058
aPF07_0058_1	-0.127	-0.487	-1.197	-1.296
aPF07_0061_0	0.172	-0.075	-0.327	-0.989	hypothetical protein, conserved	PF07_0061
aPF07_0061_1	0.447	0.139	-0.578	<no data>	hypothetical protein, conserved	PF07_0061
aPF07_0061_2	-0.543	0.328	-0.723	-0.598	hypothetical protein, conserved	PF07_0061
aPF07_0061_3	-0.096	0.312	-0.529	<no data>	hypothetical protein, conserved	PF07_0061
aPF07_0062_0	0.179	-0.82	-0.014	-0.622	GTP-binding translation elongation factor tu family protein, putative	PF07_0062
aPF07_0062_1	-0.698	-1.557	-1.956	<no data>	GTP-binding translation elongation factor tu family protein, putative	PF07_0062
aPF07_0064_1	0.05	-0.498	-1.864	-1.449	drug/metabolite exporter, drug/metabolite transporter	PF07_0064
aPF07_0065_0	-0.469	0.116	-0.955	-1.084	zinc transporter, putative	PF07_0065
aPF07_0065_1	1.534	-0.179	-0.826	-0.412	zinc transporter, putative	PF07_0065
aPF07_0066_1	0.652	-1.252	-1.338	-1.261
aPF07_0068_0	0.406	-0.421	-0.886	-0.977	cysteine desulfurase, putative	PF07_0068
aPF07_0068_1	-1.237	<no data>	-0.913	<no data>	cysteine desulfurase, putative	PF07_0068
aPF07_0069_0	0.78	0.737	0.075	-0.123	hypothetical protein, conserved	PF07_0069
aPF07_0072_0	-0.67	1.51	1.647	1.367	calcium-dependent protein kinase 4	PF07_0072
aPF07_0072_1	0.131	1.451	2.231	2.192	calcium-dependent protein kinase 4	PF07_0072
aPF07_0073_1	-0.383	-0.553	-1.592	<no data>	seryl-tRNA synthetase, putative	PF07_0073
aPF07_0077_0	-0.387	-1.266	-1.245	-1.077	actin-related protein	PF07_0077
aPF07_0080_0	-0.687	-2.013	-2.515	-1.898	40S ribosomal protein S10, putative	PF07_0080
aPF07_0081_0	1.062	0.632	-1.05	-0.109	hypothetical protein, conserved	PF07_0081
aPF07_0081_1	1.109	0.561	-0.908	<no data>	hypothetical protein, conserved	PF07_0081
aPF07_0082_0	-1.248	-0.884	-2.397	-1.771	hypothetical protein, conserved	PF07_0082
aPF07_0082_1	0.209	-0.459	-1.274	-1.294	hypothetical protein, conserved	PF07_0082
aPF07_0082_2	0.274	-0.556	-1.303	<no data>	hypothetical protein, conserved	PF07_0082
aPF07_0082_3	0.149	-0.029	-0.778	-0.883	hypothetical protein, conserved	PF07_0082
aPF07_0082_4	1.064	-0.073	-0.381	-0.374	hypothetical protein, conserved	PF07_0082
aPF07_0082_5	0.077	-0.286	-1.098	-1.366	hypothetical protein, conserved	PF07_0082
aPF07_0085_1	-1.144	-2.174	-1.553	-1.725	ferrodoxin reductase-like protein	PF07_0085
aPF07_0086_1	0.2	-0.207	-0.528	-0.972	hypothetical protein, conserved	PF07_0086
aPF07_0086_2	1.464	0.386	0.127	-0.041	hypothetical protein, conserved	PF07_0086
aPF07_0086_3	-0.417	-0.026	-0.443	-0.934	hypothetical protein, conserved	PF07_0086
aPF07_0086_4	0.408	0.342	-0.789	-0.712	hypothetical protein, conserved	PF07_0086
aPF07_0086_5	0.154	-0.265	-0.843	-0.907	hypothetical protein, conserved	PF07_0086
aPF07_0087_0	1.614	0.251	-0.859	-0.601	hypothetical protein, conserved	PF07_0087
aPF07_0088_0	-0.416	-1.923	-2.828	-1.783	40S ribosomal protein S5, putative	PF07_0088
aPF07_0090_0	-1.485	-0.714	-0.664	-0.455
aPF07_0091_0	-0.442	-0.127	-0.814	<no data>	cell cycle control protein cwf15 homologue	PF07_0091
aPF07_0092_0	-0.779	-0.988	-1.055	<no data>	hypothetical protein, conserved	PF07_0092
aPF07_0092_1	-1.016	-1.063	-0.71	-1.061	hypothetical protein, conserved	PF07_0092
aPF07_0093_0	0.17	0.144	-0.418	-0.324	hypothetical protein, conserved	PF07_0093
aPF07_0097_0	-2.616	-2.71	-2.173	<no data>	hypothetical protein, conserved	PF07_0097
aPF07_0097_1	-0.892	-2.403	-1.675	-1.006
aPF07_0099_0	-1.578	-0.593	0.279	-1.439	hypothetical protein, conserved	PF07_0099
aPF07_0100_0	-0.382	-0.547	0.533	-0.07	hypothetical protein, conserved	PF07_0100
aPF07_0101_0	1.397	1.599	1.009	0.888	hypothetical protein, conserved	PF07_0101
aPF07_0101_1	1.324	1.274	1.054	0.959	hypothetical protein, conserved	PF07_0101
aPF07_0101_2	1.403	1.315	<no data>	0.717	hypothetical protein, conserved	PF07_0101
aPF07_0101_3	0.377	1.321	0.783	0.537	hypothetical protein, conserved	PF07_0101
aPF07_0102_1	-0.843	-1.297	<no data>	-1.999	hypothetical protein, conserved	PF07_0102
aPF07_0103_0	-0.278	-0.854	-0.695	<no data>	chaperone, putative	PF07_0103
aPF07_0104_1	-1	0.321	2.092	1.665
aPF07_0108_0	1.295	1.042	2.077	<no data>	hypothetical protein, conserved	PF07_0108
aPF07_0109_0	1.025	0.415	-0.513	-0.64	hypothetical protein, conserved	PF07_0109
aPF07_0110_0	-1.055	-1.486	-1.353	-1.686	hypothetical protein, conserved	PF07_0110
aPF07_0110_1	-1.801	-1.551	-1.283	-1.638	hypothetical protein, conserved	PF07_0110
aPF07_0111_1	0.394	0.085	-0.299	-0.757	hypothetical protein, conserved	PF07_0111
aPF07_0112_0	-0.758	-0.831	-1.984	-1.831	proteasome subunit alpha type 5, putative	PF07_0112
aPF07_0113_0	-0.198	-0.176	<no data>	<no data>	hypothetical protein, conserved	PF07_0113
aPF07_0113_1	0.113	-0.418	-1.563	<no data>	hypothetical protein, conserved	PF07_0113
aPF07_0114_1	0.573	0.622	0.25	0.169	hypothetical protein, conserved	PF07_0114
aPF07_0115_0	0.278	-0.54	-1.25	-1.206	cation transporting ATPase, cation transporter	PF07_0115
aPF07_0115_1	-0.557	-0.273	-1.858	-1.091	cation transporting ATPase, cation transporter	PF07_0115
aPF07_0115_2	0.54	-0.075	-1.172	<no data>	cation transporting ATPase, cation transporter	PF07_0115
aPF07_0116_1	-0.953	-0.224	-0.991	-0.594	hypothetical protein, conserved	PF07_0116
aPF07_0117_0	0.102	-1.249	-1.934	<no data>	eukaryotictranslation initiation factor 2 alpha subunit, putative	PF07_0117
aPF07_0118_0	0.243	-0.406	-1.41	-1.25
aPF07_0118_1	0.448	-0.228	-1.63	<no data>	hypothetical protein, conserved	PF07_0118
aPF07_0118_3	0.178	-0.076	<no data>	-1.369	hypothetical protein, conserved	PF07_0118
aPF07_0118_4	0.577	0.102	-0.809	-0.967	hypothetical protein, conserved	PF07_0118
aPF07_0118_5	0.218	0.175	-1.719	-1.103	hypothetical protein, conserved	PF07_0118
aPF07_0118_6	1.226	0.2	<no data>	-1.04	hypothetical protein, conserved	PF07_0118
aPF07_0118_7	0.17	0.276	-0.739	<no data>	hypothetical protein, conserved	PF07_0118
aPF07_0118_8	0.303	-0.024	-1.357	-1.03	hypothetical protein, conserved	PF07_0118
aPF07_0119_0	0.325	-0.505	-1.504	-1.093	hypothetical protein, conserved	PF07_0119
aPF07_0120_0	1.267	0.282	-0.402	-0.956	hypothetical protein, conserved	PF07_0120
aPF07_0120_1	1.37	0.14	0.192	<no data>	hypothetical protein, conserved	PF07_0120
aPF07_0120_2	1.095	-0.038	-0.653	-1.084	hypothetical protein, conserved	PF07_0120
aPF07_0120_3	0.312	0.169	-0.799	-1.117	hypothetical protein, conserved	PF07_0120
aPF07_0122_0	-1.603	-2.641	-2.726	<no data>	BRIX domain, putative	PF07_0122
aPF07_0122_1	-2.089	-2.69	<no data>	-1.982	BRIX domain, putative	PF07_0122
aPF07_0124_0	-1.112	0.618	0.615	-0.038	hypothetical protein, conserved	PF07_0124
aPF07_0124_1	-0.548	0.524	-0.593	-0.075	hypothetical protein, conserved	PF07_0124
aPF07_0126_0	-3.165	-1.265	0.547	0.982	hypothetical protein, conserved	PF07_0126
aPF07_0129_0	0.862	0.137	-1.45	-0.822	acyl-coA synthetase, PfACS5	PF07_0129
aPF07_0129_1	0.358	-0.117	-1.535	-1.223	acyl-coA synthetase, PfACS5	PF07_0129
aPF07_0130_0	0.881	1.01	0.54	-0.586	stevor	PF07_0130
aPF07_0132_0	1.173	1.131	<no data>	1.172	rifin	PF07_0132
aPF08_0001_0	0.285	0.258	0.923	1.007	hypothetical protein	PF08_0001
aPF08_0004_0	-1.333	-1.575	-2.862	-1.168
aPF08_0007_0	0.853	<no data>	0.731	0.232	hypothetical protein, conserved	PF08_0007
aPF08_0008_1	-4.243	1.472	<no data>	3.652	hypothetical protein, conserved	PF08_0008
aPF08_0009_0	-0.373	<no data>	-0.911	-0.846	translation initiation factor EIF-2b alpha subunit, putative	PF08_0009
aPF08_0010_0	-1.115	-0.275	-1.684	-0.936	hypothetical protein, conserved	PF08_0010
aPF08_0010_1	-0.179	0.189	-1.135	-0.767	hypothetical protein, conserved	PF08_0010
aPF08_0011_0	-0.387	-1.211	<no data>	<no data>	leucine - tRNA ligase	PF08_0011
aPF08_0011_1	-0.231	-0.553	<no data>	<no data>
aPF08_0011_2	-1.201	<no data>	-0.6	-1.455	leucine - tRNA ligase	PF08_0011
aPF08_0012_0	0.731	0.171	-0.527	-0.753	SET domain protein, putative	PF08_0012
aPF08_0012_1	0.384	0.469	<no data>	-0.79	SET domain protein, putative	PF08_0012
aPF08_0012_2	0.544	0.146	-0.435	-0.883	SET domain protein, putative	PF08_0012
aPF08_0012_3	0.594	0.443	-0.688	-0.641	SET domain protein, putative	PF08_0012
aPF08_0013_0	0.052	<no data>	<no data>	<no data>	hypothetical membrane protein, conserved	PF08_0013
aPF08_0014_0	1.046	<no data>	<no data>	-0.046	plastid 50S ribosomal protein, putative	PF08_0014
aPF08_0016_1	-2.469	-2.344	-2.872	-1.899	hypothetical protein, conserved	PF08_0016
aPF08_0018_0	-0.944	-0.95	-0.217	-1.619	translation initiation factor-like protein	PF08_0018
aPF08_0018_2	0.144	-0.083	0.962	0.11
aPF08_0019_0	-1.721	-2.393	-2.759	-2.465	receptor for activated C kinase homolog, PfRACK	PF08_0019
aPF08_0020_0	-0.261	-0.102	-1.469	-0.814	Ubiquitination-mediated degradation component, putative	PF08_0020
aPF08_0020_1	-0.779	-0.134	-0.978	-1.104	Ubiquitination-mediated degradation component, putative	PF08_0020
aPF08_0021_0	1.547	0.455	-0.246	-0.524
aPF08_0021_1	0.249	<no data>	-0.416	-0.676	hypothetical protein, conserved	PF08_0021
aPF08_0022_0	0.211	<no data>	0.954	<no data>	hypothetical protein, conserved	PF08_0022
aPF08_0025_0	0.886	-0.274	-0.413	-1.19	hypothetical protein, conserved	PF08_0025
aPF08_0026_1	-1.406	-2.765	-2.83	-1.103	hypothetical protein, conserved	PF08_0026
aPF08_0028_0	-0.654	-0.444	-0.589	-0.805	hypothetical protein, conserved	PF08_0028
aPF08_0028_1	-1.028	-0.592	-1.974	-0.963	hypothetical protein, conserved	PF08_0028
aPF08_0029_0	-0.183	<no data>	-0.759	<no data>	hypothetical protein, conserved	PF08_0029
aPF08_0029_1	-1.14	-1.669	-2.119	-2.296	hypothetical protein, conserved	PF08_0029
aPF08_0031_0	-0.013	-0.766	<no data>	-1.354	oxoglutarate/malate translocator protein, putative	PF08_0031
aPF08_0032_0	0.232	-0.369	-0.203	-1.463	DnaJ protein, putative	PF08_0032
aPF08_0033_1	-0.578	-1.062	-0.895	-1.164	hypothetical protein, conserved	PF08_0033
aPF08_0034_1	-0.223	-0.574	-1.476	-1.035	histone acetyltransferase Gcn5, putative	PF08_0034
aPF08_0034_2	-0.952	-0.837	-1.288	-1.202	histone acetyltransferase Gcn5, putative	PF08_0034
aPF08_0035_0	-2.268	2.054	4.019	3.513	hypothetical protein, conserved	PF08_0035
aPF08_0035_1	-2.334	2.514	4.097	3.564	hypothetical protein, conserved	PF08_0035
aPF08_0036_0	-0.608	0.249	-0.277	<no data>	Pfsec23	PF08_0036
aPF08_0036_1	-1.122	0.313	-0.314	-0.356	Pfsec23	PF08_0036
aPF08_0037_0	-1.109	-1.971	<no data>	<no data>	hypothetical protein, conserved	PF08_0037
aPF08_0038_1	-0.391	-0.808	-1.231	-1.618
aPF08_0039_0	-0.773	-2.026	-3.048	-2.022	ribosomal protein, putative	PF08_0039
aPF08_0040_0	-0.957	-1.383	-0.14	<no data>	hypothetical protein, conserved	PF08_0040
aPF08_0044_0	-1.027	-1.163	-0.993	<no data>	Plasmodium falciparum protein kinase 1	PF08_0044
aPF08_0044_1	-1.207	-1.364	<no data>	-0.633	Plasmodium falciparum protein kinase 1	PF08_0044
aPF08_0045_0	1.522	0.662	-0.73	-0.56	2-oxoglutarate dehydrogenase e1 component	PF08_0045
aPF08_0045_1	0.893	0.113	-1.388	-0.862	2-oxoglutarate dehydrogenase e1 component	PF08_0045
aPF08_0048_0	0.528	-1.07	-0.491	-0.994	ATP-dependent helicase, putative	PF08_0048
aPF08_0048_1	0.387	-0.881	-0.829	-0.751	ATP-dependent helicase, putative	PF08_0048
aPF08_0048_2	-2.389	-1.365	-2.556	-1.683	ATP-dependent helicase, putative	PF08_0048
aPF08_0049_0	0.162	-1.128	-1.43	-1.029	ribonucleoprotein, putative	PF08_0049
aPF08_0054_0	-2.072	-1.997	-2.864	-1.809	heat shock 70 kDa protein	PF08_0054
aPF08_0054_1	0.227	-1.393	-1.995	-0.901	heat shock 70 kDa protein	PF08_0054
aPF08_0055_0	-2.578	-2.861	-2.76	-1.344	u3 small nucleolar ribonucleoprotein protein	PF08_0055
aPF08_0055_1	0.927	0.207	0.151	-0.113	u3 small nucleolar ribonucleoprotein protein	PF08_0055
aPF08_0056_0	-1.263	0.629	0.667	1.068	zinc finger protein, putative	PF08_0056
aPF08_0057_0	-0.13	1.01	-0.008	0.019	hypothetical protein, conserved	PF08_0057
aPF08_0058_0	-1.795	1.763	1.164	1.001	hypothetical protein, conserved	PF08_0058
aPF08_0058_1	0.015	1.902	2.409	<no data>	hypothetical protein, conserved	PF08_0058
aPF08_0059_0	0.133	-0.735	-1.563	-1.447	protein kinase c inhibitor-like protein, putative	PF08_0059
aPF08_0060_2	-0.475	-0.577	-0.817	-0.859	asparagine-rich antigen	PF08_0060
aPF08_0060_3	-1.327	-0.833	-1.63	-1.546	asparagine-rich antigen	PF08_0060
aPF08_0061_1	-0.176	0.927	0.804	0.135	hypothetical protein, conserved	PF08_0061
aPF08_0063_0	-0.883	-1.321	-1.42	-1.915	ClpB protein, putative	PF08_0063
aPF08_0064_0	0.155	0.438	-0.805	-1.155	hypothetical protein, conserved	PF08_0064
aPF08_0068_0	-0.017	0.222	-0.055	<no data>	hypothetical protein, conserved	PF08_0068
aPF08_0069_0	-1.093	-1.122	-1.822	<no data>	importin beta, putative	PF08_0069
aPF08_0069_1	-0.594	-0.764	<no data>	-0.924	importin beta, putative	PF08_0069
aPF08_0070_0	-0.519	-0.342	0.916	0.157
aPF08_0071_0	0.668	-0.096	0.417	0.137	Fe-superoxide dismutase	PF08_0071
aPF08_0074_0	-0.48	-1.64	<no data>	-1.282	DNA/RNA-binding protein Alba, putative	PF08_0074
aPF08_0076_0	-2.708	-2.588	-3.341	-2.597	40S ribosomal protein S16, putative	PF08_0076
aPF08_0077_0	0.111	<no data>	1.295	0.405	GDP-mannose 4,6-dehydratase, putative	PF08_0077
aPF08_0077_1	-0.534	-0.605	0.147	-0.084	GDP-mannose 4,6-dehydratase, putative	PF08_0077
aPF08_0078_0	0.291	0.249	1.822	0.442	hypothetical protein, conserved	PF08_0078
aPF08_0078_1	0.285	-0.05	0.212	-0.099	hypothetical protein, conserved	PF08_0078
aPF08_0078_2	-0.04	0.123	-0.103	-0.307	hypothetical protein, conserved	PF08_0078
aPF08_0079_0	0.044	-1.548	-2.224	-1.527	Translation initiation factor SUI1, putative	PF08_0079
aPF08_0080_0	0.495	0.087	-0.071	-1.055	hypothetical protein, conserved	PF08_0080
aPF08_0080_1	-0.11	-0.691	-1.664	-1.622	hypothetical protein, conserved	PF08_0080
aPF08_0081_1	-1.567	-2.41	-2.266	-1.235	hypothetical protein, conserved	PF08_0081
aPF08_0082_0	-0.114	1.775	0.79	0.841	hypothetical protein, conserved	PF08_0082
aPF08_0082_1	-1.445	1.555	-0.266	0.055	hypothetical protein, conserved	PF08_0082
aPF08_0083_0	-1.476	-1.145	-0.135	0.362	hypothetical protein, conserved	PF08_0083
aPF08_0084_0	-0.861	-1.113	<no data>	-1.272	RNA-binding protein (U1 snRNP-like), putative	PF08_0084
aPF08_0085_0	0.093	-0.89	-1.818	-0.919
aPF08_0086_0	-0.456	-1.275	-1.847	-0.63	RNA-binding protein, putative	PF08_0086
aPF08_0086_1	-1.066	-1.541	-2.283	-1.269
aPF08_0087_0	-1.178	-1.028	-1.979	-1.656	importin alpha, putative	PF08_0087
aPF08_0087_1	-0.469	-0.947	-2.088	<no data>	importin alpha, putative	PF08_0087
aPF08_0089_0	0.7	0.176	-0.953	-0.971	hypothetical protein, conserved	PF08_0089
aPF08_0089_2	0.486	0.299	-0.425	-0.668	hypothetical protein, conserved	PF08_0089
aPF08_0089_3	-0.366	-0.198	-0.802	<no data>
aPF08_0091_0	1.605	2.083	2.093	1.783	hypothetical protein, conserved	PF08_0091
aPF08_0091_1	-1.413	1.604	0.429	<no data>	hypothetical protein, conserved	PF08_0091
aPF08_0092_1	-1.377	-0.769	-0.107	<no data>	hypothetical protein, conserved	PF08_0092
aPF08_0094_0	-0.7	<no data>	0.011	-0.352	cullin-like protein, putative	PF08_0094
aPF08_0094_1	0.361	1.171	0.356	<no data>	cullin-like protein, putative	PF08_0094
aPF08_0095_0	-1.127	-2.278	-2.6	-2.581
aPF08_0096_0	-4.061	-2.627	-3.438	-2.601	RNA helicase, putative	PF08_0096
aPF08_0096_1	-1.444	<no data>	-3.078	-1.35	RNA helicase, putative	PF08_0096
aPF08_0097_0	0.368	-0.183	-0.28	-0.433	hypothetical membrane protein, conserved	PF08_0097
aPF08_0097_1	-0.715	-1.017	-2.087	-1.196	hypothetical membrane protein, conserved	PF08_0097
aPF08_0098_0	-1.049	-1.279	<no data>	<no data>
aPF08_0099_0	1.664	0.826	-0.025	<no data>	Acyl CoA binding protein, putative	PF08_0099
aPF08_0101_0	-0.823	0.814	0.73	<no data>	hypothetical protein, conserved	PF08_0101
aPF08_0102_1	0.168	-0.436	<no data>	-1.148	asparagine-rich antigen Pfa55-14	PF08_0102
aPF08_0108_1	-2.228	1.468	<no data>	3.876	pepsinogen, putative	PF08_0108
aPF08_0109_0	-0.052	0.228	-0.141	-0.314
aPF08_0109_1	-0.151	-0.189	-0.638	-0.564	hypothetical protein, conserved	PF08_0109
aPF08_0110_0	-0.302	-0.183	-0.508	-0.508	PfRab18, GTPase	PF08_0110
aPF08_0111_1	-0.99	<no data>	-1.294	-1.226	RNA helicase, putative	PF08_0111
aPF08_0112_0	0.978	0.216	-0.408	-0.418	hypothetical protein, conserved	PF08_0112
aPF08_0113_0	0.558	0.826	1.01	1.127	vacuolar proton-translocating ATPase subunit A, putative	PF08_0113
aPF08_0113_1	-1.437	0.308	0.8	0.743	vacuolar proton-translocating ATPase subunit A, putative	PF08_0113
aPF08_0114_0	-0.811	<no data>	-1.312	-1.419	hypothetical protein, conserved	PF08_0114
aPF08_0114_2	0.159	-0.665	-1.408	<no data>	hypothetical protein, conserved	PF08_0114
aPF08_0114_3	0.833	<no data>	-0.785	-0.876	hypothetical protein, conserved	PF08_0114
aPF08_0115_0	-1.744	-0.328	0.763	0.369	DnaJ protein, putative	PF08_0115
aPF08_0119_0	-2.101	-2.073	1.109	1.361	hypothetical protein, conserved	PF08_0119
aPF08_0120_0	-1.197	0.659	0.594	0.247	GTPase-activating protein, putative	PF08_0120
aPF08_0121_0	-0.864	<no data>	-2.047	<no data>	peptidyl-prolyl cis-trans isomerase precursor	PF08_0121
aPF08_0123_0	0.248	-0.992	<no data>	<no data>	pseudouridylate synthase, putative	PF08_0123
aPF08_0123_1	-0.725	-1.23	-2.573	-1.379	pseudouridylate synthase, putative	PF08_0123
aPF08_0124_0	-0.953	-0.787	-1.201	<no data>	hypothetical protein, conserved	PF08_0124
aPF08_0124_1	0.129	-0.464	-0.456	-0.446
aPF08_0125_0	-0.347	-0.327	-1.001	<no data>	tubulin gamma chain	PF08_0125
aPF08_0125_1	-0.033	-0.392	<no data>	-1.228	tubulin gamma chain	PF08_0125
aPF08_0126_1	2.192	1.542	1.198	0.472	DNA repair protein rad54, putative	PF08_0126
aPF08_0127_1	-1.772	<no data>	-2.607	-1.712	hypothetical protein, conserved	PF08_0127
aPF08_0128_0	-0.175	-0.695	-1.223	-0.733	SYF2 splicing factor, putative	PF08_0128
aPF08_0128_1	0.045	-0.26	-0.503	-0.629	SYF2 splicing factor, putative	PF08_0128
aPF08_0129_0	0.785	1.788	1.732	1.453	protein phosphatase, putative	PF08_0129
aPF08_0129_1	1.329	1.745	1.828	1.57	protein phosphatase, putative	PF08_0129
aPF08_0131_0	0.453	-0.954	-1.823	-1.35	1-cys peroxidoxin	PF08_0131
aPF08_0132_0	0.132	-1.4	-1.685	-1.432	glutamate dehydrogenase, putative	PF08_0132
aPF08_0132_1	-0.426	-1.559	<no data>	-1.789	glutamate dehydrogenase, putative	PF08_0132
aPF08_0132_2	-0.908	-1.927	-2.12	-2.003	glutamate dehydrogenase, putative	PF08_0132
aPF08_0134_0	0.592	-0.646	-1.347	-1.103	hypothetical protein, conserved	PF08_0134
aPF08_0135_0	-0.929	-1.747	-0.381	-0.665	hypothetical protein, conserved	PF08_0135
aPF08_0140_4	-0.029	-0.279	-0.334	-1.379	erythrocyte membrane protein 1 (PfEMP1)	PF08_0140
aPF08_0141_1	-0.772	-0.76	<no data>	<no data>
aPF08_0142_3	-1.582	-2.699	<no data>	-1.391	erythrocyte membrane protein 1 (PfEMP1)	PF08_0142
aPF10_0016_0	-2.521	<no data>	-3.302	-3.345	acyl CoA binding protein, putative	PF10_0016
aPF10_0017_0	-1.027	-1.623	-2.183	-2.013
aPF10_0018_1	-1.856	-2.029	-1.191	<no data>	hypothetical protein	PF10_0018
aPF10_0019_0	-5.836	-6.723	-5.332	-0.527	early transcribed membrane protein 10.1, etramp 10.1	PF10_0019
aPF10_0020_0	3.16	2.308	1.555	1.182	hypothetical protein	PF10_0020
aPF10_0020_1	2.456	2.689	1.328	0.819	hypothetical protein	PF10_0020
aPF10_0021_0	0.334	0.639	-0.293	<no data>	hypothetical protein	PF10_0021
aPF10_0023_0	-2.166	-3	-2.023	0.21	hypothetical protein	PF10_0023
aPF10_0025_0	-3.387	-3.886	-1.425	1.665
aPF10_0026_0	-1.27	-1.635	-1.994	<no data>	Tryptophan-rich antigen 3, putative	PF10_0026
aPF10_0026_1	-1.393	-1.906	-1.706	-2.15	Tryptophan-rich antigen 3, putative	PF10_0026
aPF10_0028_0	0.32	-0.709	-1.409	-0.316	RNA binding protein, putative	PF10_0028
aPF10_0029_0	-0.67	-0.707	-0.636	<no data>	hypothetical protein	PF10_0029
aPF10_0031_0	-0.583	0.245	-0.818	-0.925	hypothetical protein	PF10_0031
aPF10_0031_1	-0.35	-0.32	-1.162	-1.169	hypothetical protein	PF10_0031
aPF10_0032_0	-0.201	-0.665	-2.049	-1.195	DnaJ protein, putative	PF10_0032
aPF10_0032_2	-1.355	-1.097	-1.77	<no data>	DnaJ protein, putative	PF10_0032
aPF10_0033_0	-0.189	0.102	-1.042	-0.751	hypothetical protein	PF10_0033
aPF10_0034_1	1.017	3.11	2.793	2.291	hypothetical protein	PF10_0034
aPF10_0036_0	-1.959	0.135	<no data>	0.772	N-acetyltransferase, putative	PF10_0036
aPF10_0037_1	-0.653	0.823	0.825	0.202	hypothetical protein	PF10_0037
aPF10_0037_3	-1.004	1.461	0.564	<no data>	hypothetical protein	PF10_0037
aPF10_0038_0	-2.765	-2.348	-3.058	-2.599	ribosomal protein S20e, putative	PF10_0038
aPF10_0039_0	-1.596	2.498	3.827	<no data>	hypothetical protein	PF10_0039
aPF10_0043_0	-1.626	-2.378	-3.246	<no data>	ribosomal protein L13, putative	PF10_0043
aPF10_0044_0	-0.045	0.452	0.155	-0.154	hypothetical protein	PF10_0044
aPF10_0044_1	0.786	-2.106	<no data>	-3.006	hypothetical protein	PF10_0044
aPF10_0045_0	-1.077	0.022	-0.832	<no data>	hypothetical protein	PF10_0045
aPF10_0045_1	-0.226	0.013	-0.464	-0.766	hypothetical protein	PF10_0045
aPF10_0045_2	1.298	0.367	-0.011	-0.216	hypothetical protein	PF10_0045
aPF10_0045_3	0.776	0.486	0.101	-0.356	hypothetical protein	PF10_0045
aPF10_0045_4	1.632	0.866	0.283	-0.111	hypothetical protein	PF10_0045
aPF10_0046_0	-1.915	-0.792	-1.191	-0.901	hypothetical protein	PF10_0046
aPF10_0046_1	-0.432	-0.199	-0.276	<no data>	hypothetical protein	PF10_0046
aPF10_0047_0	-0.245	<no data>	-1.235	-1.543	RNA binding protein, putative	PF10_0047
aPF10_0047_1	-0.906	-1.641	-1.527	-1.822	RNA binding protein, putative	PF10_0047
aPF10_0048_0	-0.209	0.968	-0.402	-1.028	hypothetical protein	PF10_0048
aPF10_0049_0	1.193	0.71	0.285	<no data>
aPF10_0049_1	0.93	0.597	-0.105	-0.419	hypothetical protein	PF10_0049
aPF10_0050_0	-0.073	<no data>	-0.74	<no data>	hypothetical protein	PF10_0050
aPF10_0051_0	0.029	-0.122	-1.12	-1.214	ADP/ATP carrier protein, putative	PF10_0051
aPF10_0052_0	-0.228	-0.573	-1.563	-1.383	hypothetical protein	PF10_0052
aPF10_0053_0	-1.572	-0.983	-0.488	-1.187	tRNA ligase, putative	PF10_0053
aPF10_0054_0	-1.898	-2.313	<no data>	-1.534	hypothetical protein	PF10_0054
aPF10_0054_1	-2.093	-2.779	-1.855	-1.333	hypothetical protein	PF10_0054
aPF10_0057_0	0.314	-0.231	-0.869	<no data>	regulator of nonsense transcripts, putative	PF10_0057
aPF10_0057_1	0.006	-0.431	-0.849	-0.925	regulator of nonsense transcripts, putative	PF10_0057
aPF10_0057_2	-1.487	-0.942	<no data>	-1.818	regulator of nonsense transcripts, putative	PF10_0057
aPF10_0058_1	-1.553	-1.384	-1.043	-1.216
aPF10_0058_2	-1.079	-1.098	-1.497	-0.749	DnaJ protein, putative	PF10_0058
aPF10_0059_0	0.524	2.564	2.245	2.002	hypothetical protein	PF10_0059
aPF10_0060_0	0.056	0.527	-0.274	-0.649	hypothetical protein	PF10_0060
aPF10_0060_1	-0.358	0.175	<no data>	<no data>	hypothetical protein	PF10_0060
aPF10_0063_0	-0.572	-1.603	-2.913	-1.131	DNA/RNA-binding protein, putative	PF10_0063
aPF10_0066_0	-0.375	-1.462	<no data>	<no data>	hypothetical protein	PF10_0066
aPF10_0068_0	-0.929	-2.259	-2.459	-1.768	RNA binding protein, putative	PF10_0068
aPF10_0069_0	0.793	-0.163	-1.6	-1.17	hypothetical protein	PF10_0069
aPF10_0070_0	-1.014	-0.583	-0.939	-1.609	hypothetical protein	PF10_0070
aPF10_0071_0	-1.382	0.748	-0.109	-0.061	rhoGAP protein	PF10_0071
aPF10_0071_1	1.736	2.072	1.764	1.697	rhoGAP protein	PF10_0071
aPF10_0072_1	-1.661	2.119	2.036	1.967	hypothetical protein	PF10_0072
aPF10_0073_0	0.607	1.735	1.255	1.498	hypothetical protein	PF10_0073
aPF10_0074_0	-0.628	-0.253	-0.924	<no data>	hypothetical protein	PF10_0074
aPF10_0075_0	-0.595	-0.838	-1.632	-1.536
aPF10_0075_2	-0.652	-0.926	-1.318	-1.615	asparagine-rich antigen	PF10_0075
aPF10_0077_0	-0.82	-1.647	-1.897	-1.259	eukaryotictranslation initiation factor 3 subunit 7, putative	PF10_0077
aPF10_0077_1	-3.29	-2.443	-4.17	-3.033	eukaryotictranslation initiation factor 3 subunit 7, putative	PF10_0077
aPF10_0078_1	-1.159	0.077	-1.611	-1.466	histone deacetylase, putative	PF10_0078
aPF10_0078_2	0.128	0.136	-0.888	-0.206	histone deacetylase, putative	PF10_0078
aPF10_0078_3	0.227	0.5	-0.463	-0.539	histone deacetylase, putative	PF10_0078
aPF10_0079_1	-0.094	0.502	-0.083	-0.035	hypothetical protein	PF10_0079
aPF10_0079_2	-0.614	0.3	-0.249	-0.096	hypothetical protein	PF10_0079
aPF10_0079_3	-0.039	0.263	0.447	0.025	hypothetical protein	PF10_0079
aPF10_0079_4	-0.564	0.171	0.15	-0.297	hypothetical protein	PF10_0079
aPF10_0079_5	1.035	0.771	0.463	0.755	hypothetical protein	PF10_0079
aPF10_0080_0	1.843	1.782	0.628	<no data>	endonuclease, putative	PF10_0080
aPF10_0080_1	1.002	<no data>	0.376	<no data>	endonuclease, putative	PF10_0080
aPF10_0081_0	0.84	0.668	-0.053	0.14	26S proteasome regulatory subunit 4, putative	PF10_0081
aPF10_0081_1	0.626	0.342	<no data>	-0.64	26S proteasome regulatory subunit 4, putative	PF10_0081
aPF10_0082_1	1.757	1.691	<no data>	1.277	hypothetical protein	PF10_0082
aPF10_0084_0	0.182	0.468	-0.675	-0.371	tubulin beta chain, putative	PF10_0084
aPF10_0084_1	0.536	-0.06	-1.064	-1.05	tubulin beta chain, putative	PF10_0084
aPF10_0085_0	-2.953	<no data>	-1.703	-1.185
aPF10_0085_1	-2.199	-2.987	-1.332	-1.034	nucleolar protein NOP5, putative	PF10_0085
aPF10_0086_0	0.213	-1.21	-2.048	-1.561	adenylate kinase, putative	PF10_0086
aPF10_0088_0	0.364	0.101	1.219	0.146	hypothetical protein	PF10_0088
aPF10_0091_0	0.26	-0.808	-1.396	-0.522	hypothetical protein	PF10_0091
aPF10_0092_0	0.349	-0.31	-1.155	<no data>	metallopeptidase, putative	PF10_0092
aPF10_0094_0	-1.031	1.92	0.64	0.904	tubulin-tyrosine ligase, putative	PF10_0094
aPF10_0094_1	0.085	1.81	1.524	<no data>	tubulin-tyrosine ligase, putative	PF10_0094
aPF10_0096_0	-0.557	-0.992	-0.706	<no data>	hypothetical protein	PF10_0096
aPF10_0097_0	-0.848	-1.181	-1.086	-1.741
aPF10_0098_0	0.014	<no data>	-1.223	-0.698	hypothetical protein	PF10_0098
aPF10_0099_1	-1.995	-2.931	<no data>	<no data>	hypothetical protein	PF10_0099
aPF10_0099_2	-1.82	-1.209	-1.958	-0.994	hypothetical protein	PF10_0099
aPF10_0100_0	0.865	0.477	0.486	1.324	hypothetical protein	PF10_0100
aPF10_0103_0	-0.54	-1.407	-2.554	-1.765	eukaryotictranslation initiation factor 2, beta, putative	PF10_0103
aPF10_0104_0	-0.201	-0.549	-0.789	-0.967	hypothetical protein	PF10_0104
aPF10_0109_0	-0.299	-0.509	-0.285	-0.325	hypothetical protein	PF10_0109
aPF10_0110_0	-0.398	0.429	-0.087	-0.735	hypothetical protein	PF10_0110
aPF10_0111_0	-0.324	0.082	-1.041	-1.187	20S proteasome beta subunit, putative	PF10_0111
aPF10_0114_0	-0.43	-0.129	-0.938	-0.448	DNA repair protein RAD23, putative	PF10_0114
aPF10_0114_1	-0.122	-0.67	-1.724	-1.296	DNA repair protein RAD23, putative	PF10_0114
aPF10_0115_0	-0.205	-1.291	-0.975	-1.255	QF122 antigen	PF10_0115
aPF10_0115_1	0.004	-1.171	-1.096	-0.865
aPF10_0116_0	-0.611	0.277	-0.618	<no data>	hypothetical protein	PF10_0116
aPF10_0117_0	-0.459	0.558	-0.527	-0.052	hypothetical protein	PF10_0117
aPF10_0118_0	-0.221	1.333	0.828	0.889	hypothetical protein	PF10_0118
aPF10_0119_0	0.266	2.415	1.658	1.875	hypothetical protein	PF10_0119
aPF10_0121_0	-2.291	-3.208	-4.202	-3.421	hypoxanthine phosphoribosyltransferase	PF10_0121
aPF10_0122_0	-1.714	-1.414	-2.513	<no data>	phosphoglucomutase, putative	PF10_0122
aPF10_0124_0	0.264	0.597	-1.357	<no data>	hypothetical protein	PF10_0124
aPF10_0124_1	-0.56	-0.056	<no data>	-1.093	hypothetical protein	PF10_0124
aPF10_0124_2	0.701	0.252	-0.217	-0.53	hypothetical protein	PF10_0124
aPF10_0126_0	-2.456	-1.267	-1.259	-1.103	hypothetical protein, conserved	PF10_0126
aPF10_0128_0	-1.152	<no data>	-2.165	-0.855	WD repeat protein, putative	PF10_0128
aPF10_0128_1	0.47	-1.471	-0.376	-0.7	WD repeat protein, putative	PF10_0128
aPF10_0129_0	-1.927	<no data>	1.069	0.964
aPF10_0130_0	-1.252	-0.385	-1.62	-1.331	hypothetical protein	PF10_0130
aPF10_0130_1	-1.247	-0.523	-1.046	-0.893	hypothetical protein	PF10_0130
aPF10_0131_0	0.367	1.031	2.012	1.975	hypothetical protein	PF10_0131
aPF10_0131_1	0.021	<no data>	0.79	-0.285	hypothetical protein	PF10_0131
aPF10_0132_0	0.508	0.56	-0.273	0.35	phospholipase C-like, putative	PF10_0132
aPF10_0132_1	0.098	0.742	0.529	<no data>	phospholipase C-like, putative	PF10_0132
aPF10_0133_0	0.488	<no data>	-0.224	<no data>	hypothetical protein	PF10_0133
aPF10_0133_1	-0.274	0.549	-0.388	-0.59	hypothetical protein	PF10_0133
aPF10_0133_2	-1.688	0.264	-1.438	<no data>	hypothetical protein	PF10_0133
aPF10_0133_3	-0.141	0.617	-0.988	-0.787	hypothetical protein	PF10_0133
aPF10_0135_0	1.494	2.331	2.963	2.369	hypothetical protein	PF10_0135
aPF10_0135_1	-0.061	2.101	1.933	2.049	hypothetical protein	PF10_0135
aPF10_0136_1	-0.812	-0.759	<no data>	-0.809	Initiation factor 2 subunit family, putative	PF10_0136
aPF10_0138_0	-1.788	2.919	4.367	4.437	hypothetical protein	PF10_0138
aPF10_0138_1	-2.57	2.849	<no data>	4.053	hypothetical protein	PF10_0138
aPF10_0140_0	0.636	0.689	<no data>	-0.239	hypothetical protein	PF10_0140
aPF10_0140_1	1.717	0.207	0.017	0.612	hypothetical protein	PF10_0140
aPF10_0140_2	2.008	0.859	0.173	0.242
aPF10_0140_3	0.565	0.832	-0.19	-0.332	hypothetical protein	PF10_0140
aPF10_0143_0	-1.682	-0.099	-0.603	-1.426	transcriptional activator ADA2, putative	PF10_0143
aPF10_0143_1	-0.418	-0.089	-0.164	-0.723	transcriptional activator ADA2, putative	PF10_0143
aPF10_0143_2	-0.47	0.129	-0.305	-0.382	transcriptional activator ADA2, putative	PF10_0143
aPF10_0143_3	0.34	0.396	0.362	-0.363	transcriptional activator ADA2, putative	PF10_0143
aPF10_0145_0	-0.104	<no data>	-0.262	-0.444	hypothetical protein	PF10_0145
aPF10_0146_1	0.902	1.684	1.39	1.077	hypothetical protein	PF10_0146
aPF10_0146_2	0.22	1.762	1.006	0.873	hypothetical protein	PF10_0146
aPF10_0147_0	0.916	<no data>	0.142	-0.287	FAD synthetase, putative	PF10_0147
aPF10_0149_0	-1.969	-2.372	-2.449	-1.722	cysteine -- tRNA ligase, putative	PF10_0149
aPF10_0151_1	-0.702	<no data>	-1.533	-1.469	hypothetical protein	PF10_0151
aPF10_0153_0	-1.252	-1.635	-1.979	-2.465	hsp60	PF10_0153
aPF10_0153_1	-1.242	-1.801	-2.761	-2.465	hsp60	PF10_0153
aPF10_0154_0	-0.199	0.187	-1.798	-1.036	ribonucleotide reductase small subunit, putative	PF10_0154
aPF10_0155_0	0.969	0.03	0.442	0.217	enolase	PF10_0155
aPF10_0155_1	-0.968	-2.167	-3.166	-2.297	enolase	PF10_0155
aPF10_0156_0	-0.626	<no data>	3.308	3.372	hypothetical protein	PF10_0156
aPF10_0159_0	0.79	-0.758	-1.811	-1.758	glycophorin-binding protein 130 precursor	PF10_0159
aPF10_0159_1	0.351	-1.297	-2.061	-1.638	glycophorin-binding protein 130 precursor	PF10_0159
aPF10_0160_0	-1.811	-2.27	-1.863	-1.785	3.8 protein	PF10_0160
aPF10_0160_1	-1.938	-2.616	-2.588	-2.059
aPF10_0163_0	-1.492	<no data>	1.886	1.503	hypothetical protein	PF10_0163
aPF10_0164_0	0.385	0.204	-0.082	-0.3	early transcribed membrane protein 10.3, etramp10.3	PF10_0164
aPF10_0165_0	-1.104	-0.92	-2.084	-1.46	DNA polymerase delta catalytic subunit	PF10_0165
aPF10_0165_1	-0.474	-0.593	-1.275	-0.887	DNA polymerase delta catalytic subunit	PF10_0165
aPF10_0166_0	0.274	2.286	1.834	1.361	hypothetical protein	PF10_0166
aPF10_0168_0	-1.239	0.485	0.408	0.24	hypothetical protein	PF10_0168
aPF10_0170_0	-3.721	0.746	3.252	3.04	hypothetical protein	PF10_0170
aPF10_0171_1	-0.65	-1.043	-1.459	-1.407	hypothetical protein	PF10_0171
aPF10_0172_0	0.004	-0.413	-0.323	<no data>	hypothetical protein	PF10_0172
aPF10_0173_1	-0.043	-0.902	-0.981	<no data>	hypothetical protein	PF10_0173
aPF10_0174_1	-0.543	-0.279	-1.302	-1.31	26s proteasome subunit p55, putative	PF10_0174
aPF10_0177_0	1.333	1.177	1.534	1.228	erythrocyte membrane-associated antigen	PF10_0177
aPF10_0177_1	-0.472	-0.184	1.015	0.887	erythrocyte membrane-associated antigen	PF10_0177
aPF10_0177_2	-0.449	1.002	0.236	-0.2
aPF10_0177_3	0.86	1.634	<no data>	0.553	erythrocyte membrane-associated antigen	PF10_0177
aPF10_0177_4	0.693	1.568	1.457	0.735	erythrocyte membrane-associated antigen	PF10_0177
aPF10_0179_1	-0.423	-0.438	-0.12	-0.152	PHF5-like protein, putative	PF10_0179
aPF10_0180_0	-0.329	-0.171	-0.587	<no data>	hypothetical protein	PF10_0180
aPF10_0180_1	-0.529	-0.987	-1.093	-0.825	hypothetical protein	PF10_0180
aPF10_0182_0	-1.571	<no data>	<no data>	-0.557
aPF10_0183_0	-0.654	0.09	-0.081	0.057	hypothetical protein	PF10_0183
aPF10_0183_1	0.756	0.118	0.875	0.597	hypothetical protein	PF10_0183
aPF10_0183_2	-0.946	0.193	0.42	0.081	hypothetical protein	PF10_0183
aPF10_0183_3	-0.865	-0.123	0.254	-0.022	hypothetical protein	PF10_0183
aPF10_0184_1	1.132	1.064	0.581	0.908	hypothetical protein	PF10_0184
aPF10_0184_2	1.038	1.459	0.551	-0.011	hypothetical protein	PF10_0184
aPF10_0186_1	2.246	1.535	0.594	0.311	hypothetical protein	PF10_0186
aPF10_0187_0	-2.059	-1.851	-2.824	<no data>
aPF10_0188_0	0.773	0.956	0.556	<no data>	hypothetical protein	PF10_0188
aPF10_0188_1	-0.131	0.55	-0.215	-0.11	hypothetical protein	PF10_0188
aPF10_0189_1	-0.594	1.141	0.313	-0.222	hypothetical protein	PF10_0189
aPF10_0190_0	1.382	<no data>	0.71	-0.636
aPF10_0190_1	0.608	0.398	-0.071	<no data>	hypothetical protein	PF10_0190
aPF10_0191_0	-0.102	1.02	0.348	0.594
aPF10_0191_1	0.86	1.167	0.472	<no data>	tRNA methyltransferase, putative	PF10_0191
aPF10_0193_0	-0.464	2.703	3.154	3.032	Autophagy protein, putative	PF10_0193
aPF10_0195_0	1.226	0.585	<no data>	<no data>	hypothetical protein	PF10_0195
aPF10_0195_1	-0.307	-0.416	-0.403	-0.578	hypothetical protein	PF10_0195
aPF10_0198_0	0.646	-0.582	-0.246	-0.725	hypothetical protein	PF10_0198
aPF10_0198_1	-1.068	-1.374	-2.189	-2.135	hypothetical protein	PF10_0198
aPF10_0203_0	0.985	0.603	-0.125	0.032	ADP-ribosylation factor	PF10_0203
aPF10_0205_0	-1.415	-0.62	<no data>	-1.349	hypothetical protein	PF10_0205
aPF10_0205_1	-0.928	-0.221	-1.01	-0.876	hypothetical protein	PF10_0205
aPF10_0205_2	0.852	-0.347	-1.055	-0.932	hypothetical protein	PF10_0205
aPF10_0206_0	0.908	0.292	0.39	-0.289	hypothetical protein	PF10_0206
aPF10_0207_0	0.535	0.316	-0.079	-0.102
aPF10_0208_0	0.402	-0.099	-1.668	-0.969	endomembrane protein 70, putative	PF10_0208
aPF10_0208_1	0.422	<no data>	-0.998	-0.779	endomembrane protein 70, putative	PF10_0208
aPF10_0209_0	-0.741	-1.364	-1.987	<no data>	RNA helicase, putative	PF10_0209
aPF10_0209_1	-1.221	-1.416	-2.415	-1.414	RNA helicase, putative	PF10_0209
aPF10_0210_0	0.334	-0.47	<no data>	-1.229	deoxyribose-phosphate aldolase, putative	PF10_0210
aPF10_0211_0	-0.899	<no data>	1.673	1.953	hypothetical protein	PF10_0211
aPF10_0211_1	-1.254	2.033	2.959	<no data>	hypothetical protein	PF10_0211
aPF10_0211_2	-0.201	1.93	3.216	3.168	hypothetical protein	PF10_0211
aPF10_0211_4	-1.224	0.982	2.43	2.531	hypothetical protein	PF10_0211
aPF10_0211_5	-0.101	2.003	<no data>	2.864	hypothetical protein	PF10_0211
aPF10_0211_6	-1.067	1.963	2.903	3.02	hypothetical protein	PF10_0211
aPF10_0212_0	0.917	1.362	1.182	0.693	hypothetical protein	PF10_0212
aPF10_0212_1	0.782	1.106	0.844	0.69
aPF10_0212_2	0.695	1.541	1.113	0.635	hypothetical protein	PF10_0212
aPF10_0212_3	0.245	1.227	0.405	0.286
aPF10_0212_4	-1.192	1.181	2.268	2.086	hypothetical protein	PF10_0212
aPF10_0212_5	-1.173	1.631	2.814	2.423	hypothetical protein	PF10_0212
aPF10_0212_6	-1.209	1.673	2.361	1.505	hypothetical protein	PF10_0212
aPF10_0213_0	0.467	0.13	-0.59	-0.92	10b antigen, putative	PF10_0213
aPF10_0213_1	1.043	0.41	-0.429	-0.597	10b antigen, putative	PF10_0213
aPF10_0213_2	-0.625	0.306	-0.138	-1.299	10b antigen, putative	PF10_0213
aPF10_0214_2	-1.277	-1.808	-2.49	-1.834	RNA binding protein, putative	PF10_0214
aPF10_0215_0	1.199	-0.043	-0.773	-0.676	hypothetical protein	PF10_0215
aPF10_0217_0	0.194	-0.926	-1.005	-1.552	pre-mRNA splicing factor, putative	PF10_0217
aPF10_0217_1	-0.096	-1.174	-1.905	-1.678	pre-mRNA splicing factor, putative	PF10_0217
aPF10_0218_0	1.106	1.457	2.429	2.162	citrate synthase, mitochondrial precursor, putative	PF10_0218
aPF10_0218_1	1.27	1.233	1.665	<no data>	citrate synthase, mitochondrial precursor, putative	PF10_0218
aPF10_0219_1	-2.667	-2.706	<no data>	<no data>	hypothetical protein	PF10_0219
aPF10_0220_0	-1.74	2.18	1.217	<no data>	hypothetical protein	PF10_0220
aPF10_0221_0	0.213	0.458	<no data>	-0.786	GcpE protein	PF10_0221
aPF10_0221_1	0.933	0.606	-0.341	0.029	GcpE protein	PF10_0221
aPF10_0222_0	-0.211	-0.197	-0.999	-0.704	hypothetical protein	PF10_0222
aPF10_0226_0	0.758	-0.17	-0.722	-0.691	hypothetical protein, conserved	PF10_0226
aPF10_0227_0	1.032	-0.121	-0.699	-0.651	HORMA domain protein, putative	PF10_0227
aPF10_0228_0	0.884	0.274	-0.109	-0.589	hypothetical protein, conserved	PF10_0228
aPF10_0232_0	-1.154	0.345	0.192	0.293	Chromodomain-helicase-DNA-binding protein 1 homolog, putative	PF10_0232
aPF10_0232_1	-0.082	0.66	1.103	0.65	Chromodomain-helicase-DNA-binding protein 1 homolog, putative	PF10_0232
aPF10_0232_2	0.157	0.597	1.174	0.902	Chromodomain-helicase-DNA-binding protein 1 homolog, putative	PF10_0232
aPF10_0232_3	1.155	0.704	1.878	1.248	Chromodomain-helicase-DNA-binding protein 1 homolog, putative	PF10_0232
aPF10_0232_4	-0.123	0.643	1.068	0.462	Chromodomain-helicase-DNA-binding protein 1 homolog, putative	PF10_0232
aPF10_0233_0	-0.694	-0.691	-0.396	0.132	hypothetical protein	PF10_0233
aPF10_0233_1	-1.977	-1.32	-0.056	-0.072	hypothetical protein	PF10_0233
aPF10_0235_0	-1.11	-1.659	<no data>	-2.091	RNA binding protein, putative	PF10_0235
aPF10_0236_0	-0.581	-1.474	<no data>	-2.491	hypothetical protein	PF10_0236
aPF10_0237_0	1.704	0.78	-0.169	-0.376	hypothetical protein	PF10_0237
aPF10_0237_1	0.961	0.542	<no data>	-0.498	hypothetical protein	PF10_0237
aPF10_0238_0	0.946	-0.142	-1.037	-1.066	hypothetical protein	PF10_0238
aPF10_0240_0	-0.133	<no data>	-0.334	-0.781	hypothetical protein	PF10_0240
aPF10_0241_0	-0.055	<no data>	-0.351	-0.898	hypothetical protein	PF10_0241
aPF10_0241_1	-0.297	<no data>	<no data>	-0.95	hypothetical protein	PF10_0241
aPF10_0242_0	0.378	-0.861	-0.712	0.66	hypothetical protein	PF10_0242
aPF10_0242_1	0.227	-1.506	-1.968	0.645	hypothetical protein	PF10_0242
aPF10_0243_1	0.254	-0.497	<no data>	-0.984	hypothetical protein	PF10_0243
aPF10_0244_0	0.267	1.312	1.354	1.346	hypothetical protein	PF10_0244
aPF10_0244_1	-0.552	0.598	<no data>	0.76	hypothetical protein	PF10_0244
aPF10_0247_0	1.425	<no data>	2.583	2.572	hypothetical protein	PF10_0247
aPF10_0248_0	0.981	2.708	<no data>	<no data>	hypothetical protein	PF10_0248
aPF10_0252_0	-1.324	-1.019	<no data>	-1.686	Cytochrome C oxidase copper chaperone, putative	PF10_0252
aPF10_0253_0	0	<no data>	-0.38	-1.267	hypothetical protein	PF10_0253
aPF10_0254_0	-0.2	0.853	<no data>	0.39	hypothetical protein	PF10_0254
aPF10_0255_0	-0.025	1.453	0.732	<no data>	hypothetical protein	PF10_0255
aPF10_0256_0	0.946	1.368	0.457	<no data>	hypothetical protein	PF10_0256
aPF10_0256_1	1.1	1.526	0.598	0.659	hypothetical protein	PF10_0256
aPF10_0257_0	0.224	-1.272	-1.236	-0.987	hypothetical protein	PF10_0257
aPF10_0259_1	-0.307	-0.153	<no data>	<no data>	hypothetical protein	PF10_0259
aPF10_0262_0	-3.135	1.208	3.578	3.481	hypothetical protein	PF10_0262
aPF10_0262_1	-2.74	1.179	4.462	3.859	hypothetical protein	PF10_0262
aPF10_0264_0	0.08	-1.903	-2.791	-1.399	40S ribosomal protein, putative	PF10_0264
aPF10_0265_0	0.568	<no data>	-0.036	0.513	hypothetical protein	PF10_0265
aPF10_0267_1	-1.203	-1.554	<no data>	-1.554	hypothetical protein	PF10_0267
aPF10_0268_0	2.02	2.807	2.178	<no data>	merozoite capping protein 1	PF10_0268
aPF10_0270_0	-1.729	-1.958	-2.202	-1.81
aPF10_0271_0	1.28	0.404	-0.564	-0.53	centrin, putative	PF10_0271
aPF10_0272_0	-1.364	-1.721	-2.725	-2.136	ribosomal protein L3, putative	PF10_0272
aPF10_0272_1	-1.486	-2.141	-2.46	-2.176
aPF10_0274_1	-1.774	<no data>	-1.734	<no data>	hypothetical protein	PF10_0274
aPF10_0276_0	0.314	0.603	-0.18	-0.486	hypothetical protein	PF10_0276
aPF10_0277_0	-2.786	-3.157	-3.436	-2.199	hypothetical protein, conserved	PF10_0277
aPF10_0278_1	-2.643	<no data>	-3.003	-2.185	BRIX domain containig protein, putative	PF10_0278
aPF10_0279_0	-1.117	-0.589	-0.715	-0.631	hypothetical protein	PF10_0279
aPF10_0279_1	-0.532	-0.44	-0.595	-0.508	hypothetical protein	PF10_0279
aPF10_0280_0	1.359	1.463	2.023	1.699	hypothetical protein	PF10_0280
aPF10_0281_0	-1.529	0.273	2.509	2.248	hypothetical protein	PF10_0281
aPF10_0281_1	-1.482	0.496	2.686	2.416	hypothetical protein	PF10_0281
aPF10_0282_0	-1.689	-0.804	-0.15	-1.01	hypothetical protein	PF10_0282
aPF10_0286_0	-2.234	-3.384	-2.108	-3.462	hypothetical protein	PF10_0286
aPF10_0287_0	-0.454	-0.408	-0.939	-0.941	hypothetical protein	PF10_0287
aPF10_0287_1	-2.424	-1.628	-2.551	<no data>	hypothetical protein	PF10_0287
aPF10_0289_0	-3.477	-3.871	-4.743	<no data>	adenosine deaminase, putative	PF10_0289
aPF10_0289_1	-3.461	-3.711	-4.583	<no data>	adenosine deaminase, putative	PF10_0289
aPF10_0291_0	-2.633	-1.348	-2.049	-2.061	RAP protein, putative	PF10_0291
aPF10_0292_1	-0.797	0.474	-0.712	-0.871	hypothetical protein	PF10_0292
aPF10_0292_2	0.645	0.351	-0.579	-0.525	hypothetical protein	PF10_0292
aPF10_0293_0	-0.962	-0.017	-0.076	-0.178	transcription factor, putative	PF10_0293
aPF10_0294_0	-2.139	-2.506	-3.779	-2.929	RNA helicase, putative	PF10_0294
aPF10_0294_1	-2.639	-2.642	-3.266	-2.636	RNA helicase, putative	PF10_0294
aPF10_0295_1	-2.879	0.808	1.722	2.029	hypothetical protein	PF10_0295
aPF10_0296_0	-1.256	-0.22	0.277	0.603
aPF10_0296_1	-1.334	-0.179	0.868	0.499	hypothetical protein	PF10_0296
aPF10_0299_0	-1.736	-1.881	-2.705	<no data>	glycoprotease, putative	PF10_0299
aPF10_0299_1	-0.758	<no data>	-1.155	-1.573	glycoprotease, putative	PF10_0299
aPF10_0300_0	-1.694	-2.36	<no data>	-1.91	RNA methyltransferase, putative	PF10_0300
aPF10_0301_0	0.433	1.779	1.024	0.706	calmodulin, putative	PF10_0301
aPF10_0304_0	0.605	1.46	0.885	0.66	hypothetical protein	PF10_0304
aPF10_0306_0	-0.212	2.142	1.957	1.276	MORN repeat containing protein	PF10_0306
aPF10_0307_0	0.498	-0.113	<no data>	0.407	hypothetical protein	PF10_0307
aPF10_0307_1	0.529	0.191	0.543	<no data>	hypothetical protein	PF10_0307
aPF10_0308_0	0.322	1.905	2.005	1.645	OTU-like cysteine protease, putative	PF10_0308
aPF10_0309_0	-0.464	-0.224	-0.723	-0.998	DEAD/DEAH box helicase, putative	PF10_0309
aPF10_0310_0	0.316	-0.113	-1.067	-0.857	hypothetical protein	PF10_0310
aPF10_0310_1	0.726	-0.042	-0.436	<no data>
aPF10_0311_0	0.095	-0.089	-0.404	-0.423	protein phosphatase inhibitor, putative	PF10_0311
aPF10_0312_0	0.515	0.726	-0.128	0.025	hypothetical protein	PF10_0312
aPF10_0314_0	-0.151	-0.886	-0.813	-0.481	asparagine-rich antigen	PF10_0314
aPF10_0314_1	-1.476	-1.641	-1.942	-0.837	asparagine-rich antigen	PF10_0314
aPF10_0316_1	0.028	0.171	-1.045	-0.961	phosphatidyl inositol glycan, class A, putative	PF10_0316
aPF10_0317_0	0.402	<no data>	-0.907	-0.506	Der1-like family, putative	PF10_0317
aPF10_0319_0	1.451	0.245	0.112	0.023	hypothetical protein	PF10_0319
aPF10_0319_1	0.311	-0.42	<no data>	<no data>	hypothetical protein	PF10_0319
aPF10_0320_3	0.802	<no data>	-0.379	-0.584	leucine-rich repeat protein 8, LRR8	PF10_0320
aPF10_0321_0	-1.014	-1.092	-1.197	<no data>	hypothetical protein	PF10_0321
aPF10_0321_1	-1.468	-1.09	-1.12	-1.389	hypothetical protein	PF10_0321
aPF10_0322_0	-0.366	-0.196	-0.58	-0.294
aPF10_0322_1	-0.526	0.027	-0.4	-0.243	S-adenosylmethionine decarboxylase-ornithine decarboxylase	PF10_0322
aPF10_0322_2	0.896	<no data>	<no data>	0.495	S-adenosylmethionine decarboxylase-ornithine decarboxylase	PF10_0322
aPF10_0323_0	1.322	0.886	0.16	<no data>	early transcribed membrane protein 10.2, etramp 10.2	PF10_0323
aPF10_0325_0	-2.179	-2.376	-2.702	-2.46	haloacid dehalogenase-like hydrolase, putative	PF10_0325
aPF10_0326_1	-0.952	-0.683	-1.667	-1.362	WD repeat protein, putative	PF10_0326
aPF10_0327_0	-0.676	-1.309	-1.655	<no data>	Myb2 protein	PF10_0327
aPF10_0327_1	-1.516	-1.604	-2.316	-1.708	Myb2 protein	PF10_0327
aPF10_0328_0	-1.19	-0.818	<no data>	<no data>	bromodomain protein, putative	PF10_0328
aPF10_0328_1	-0.892	<no data>	-1.812	<no data>	bromodomain protein, putative	PF10_0328
aPF10_0330_0	3.003	1.615	0.373	0.512	ubiquitin-conjugating enzyme, putative	PF10_0330
aPF10_0331_0	-0.499	0.216	-0.498	-0.917	Sec1 family protein, putative	PF10_0331
aPF10_0331_1	0.435	0.06	-1.08	-1.019	Sec1 family protein, putative	PF10_0331
aPF10_0334_1	0.082	-0.32	-1.115	-1.421	flavoprotein subunit of succinate dehydrogenase	PF10_0334
aPF10_0335_0	-0.837	-0.547	<no data>	<no data>	hypothetical protein	PF10_0335
aPF10_0335_1	0.461	0.052	-0.713	-1.015	hypothetical protein	PF10_0335
aPF10_0335_2	0.97	0.25	0.42	<no data>	hypothetical protein	PF10_0335
aPF10_0336_0	0.46	0.875	-0.026	0.05	hypothetical protein	PF10_0336
aPF10_0337_0	-0.325	1.534	0.459	0.065
aPF10_0339_0	-0.581	<no data>	-0.937	-1.068	hypothetical protein	PF10_0339
aPF10_0340_0	-1.07	-0.602	-1.926	-1.398	methionine -- tRNA ligase, putative	PF10_0340
aPF10_0342_0	1.631	2.776	1.512	1.149	hypothetical protein	PF10_0342
aPF10_0342_1	2.586	2.66	2.786	2.156	hypothetical protein	PF10_0342
aPF10_0343_0	-3.274	-4.59	-3.465	-4.38
aPF10_0344_0	-0.854	1.862	2.229	1.824	glutamate-rich protein	PF10_0344
aPF10_0346_1	-1.909	3.247	4.432	4.556	merozoite surface protein 6	PF10_0346
aPF10_0347_1	1.592	2.115	1.853	<no data>	merozoite surface protein, putative	PF10_0347
aPF10_0348_1	1.527	3.735	4.886	4.006
aPF10_0349_0	1.066	<no data>	1.526	1.283	hypothetical protein	PF10_0349
aPF10_0351_1	-0.074	2.412	3.448	2.779	hypothetical protein	PF10_0351
aPF10_0352_0	0.206	2.287	3.69	4.264	merozoite surface protein, putative	PF10_0352
aPF10_0352_1	0.513	2.031	3.533	3.189	merozoite surface protein, putative	PF10_0352
aPF10_0357_0	-2.167	1.742	<no data>	3.677	hypothetical protein	PF10_0357
aPF10_0357_1	-2.218	2.055	4.557	4.121	hypothetical protein	PF10_0357
aPF10_0360_0	0.551	0.733	-0.665	<no data>	acetyl-coA transporter	PF10_0360
aPF10_0360_1	1.422	0.582	-0.193	<no data>	acetyl-coA transporter	PF10_0360
aPF10_0361_0	-0.781	-1.306	-1.71	-0.303	hypothetical protein	PF10_0361
aPF10_0361_1	-0.552	-1.604	-1.73	-0.141	hypothetical protein	PF10_0361
aPF10_0361_2	-1.692	-1.825	-2.016	-0.426	hypothetical protein	PF10_0361
aPF10_0362_1	0.723	-0.423	-1.297	-0.959	DNA polymerase zeta catalytic subunit, putative	PF10_0362
aPF10_0362_2	-0.861	-0.367	-0.979	-1.924	DNA polymerase zeta catalytic subunit, putative	PF10_0362
aPF10_0362_3	1.289	0.049	-0.146	-0.503	DNA polymerase zeta catalytic subunit, putative	PF10_0362
aPF10_0366_0	-2.539	-2.178	-2.514	-2.196	ADP/ATP transporter on adenylate translocase	PF10_0366
aPF10_0367_1	-1.113	0.784	0.951	0.546	hypothetical protein	PF10_0367
aPF10_0368_0	-1.201	1.984	2.392	1.771	dynamin protein, putative	PF10_0368
aPF10_0368_1	-1.965	2.113	1.95	1.991	dynamin protein, putative	PF10_0368
aPF10_0369_0	-0.941	0.021	-0.604	-0.485	helicase, putative	PF10_0369
aPF10_0369_1	-1.361	0.02	<no data>	<no data>
aPF10_0372_0	0.958	0.761	0.104	0.519	Antigen UB05	PF10_0372
aPF10_0373_1	-0.231	<no data>	-1.401	-1.009	hypothetical protein	PF10_0373
aPF10_0374_0	0.941	0.926	1.271	<no data>	Pf 11-1 protein	PF10_0374
aPF10_0374_12	-0.897	-1.339	<no data>	<no data>	Pf 11-1 protein	PF10_0374
aPF10_0379_0	0.304	-0.315	<no data>	<no data>	phospholipase, putative	PF10_0379
aPF10_0379_1	-0.279	-0.655	-1.421	-1.376	phospholipase, putative	PF10_0379
aPF10_0380_0	-2.991	<no data>	-0.821	-0.463	trophozoite antigen R45, putative	PF10_0380
aPF10_0380_1	-1.041	-1.176	-0.498	-0.667	trophozoite antigen R45, putative	PF10_0380
aPF10_0388_0	-0.716	-2.569	<no data>	-1.578	hypothetical protein	PF10_0388
aPF11_0007_0	1.765	0.698	<no data>	-0.388	erythrocyte membrane protein 1 (PfEMP1)	PF11_0007
aPF11_0008_0	-0.112	-1.138	-0.676	-0.736	erythrocyte membrane protein 1 (PfEMP1)	PF11_0008
aPF11_0008_4	-3.177	-3.391	0.392	-2.02	erythrocyte membrane protein 1 (PfEMP1)	PF11_0008
aPF11_0026_0	-1.143	-2.8	-0.523	<no data>	hypothetical protein	PF11_0026
aPF11_0033_0	-0.334	-1.453	<no data>	-0.161	hypothetical protein	PF11_0033
aPF11_0033_1	-0.535	<no data>	-0.773	-0.473	hypothetical protein	PF11_0033
aPF11_0037_0	-1.513	-2.573	-1.794	<no data>	hypothetical protein	PF11_0037
aPF11_0038_0	1.513	<no data>	-0.033	<no data>	hypothetical protein	PF11_0038
aPF11_0039_0	-4.479	-5.126	-0.01	0.701	early transcribed membrane protein 11.1, etramp11.1	PF11_0039
aPF11_0040_0	-4.155	-4.554	0.588	1.557	early transcribed membrane protein 11.2, etramp11.2	PF11_0040
aPF11_0043_0	0.218	-1.63	-2	-1.166
aPF11_0044_0	-0.242	-0.626	-1.567	-1.154
aPF11_0044_1	-0.956	-1.128	-1.912	-2.254	hypothetical protein	PF11_0044
aPF11_0044_2	-0.132	-1.268	-1.758	-2.169	hypothetical protein	PF11_0044
aPF11_0048_0	-0.081	-1.319	-2.584	-1.537
aPF11_0049_1	-1.14	-0.514	-0.808	-0.886	hypothetical protein, conserved	PF11_0049
aPF11_0049_2	-0.452	-0.403	-0.417	-0.526	hypothetical protein, conserved	PF11_0049
aPF11_0049_3	0.778	<no data>	0.088	-0.381	hypothetical protein, conserved	PF11_0049
aPF11_0049_4	0.477	-0.652	-0.313	-0.55	hypothetical protein, conserved	PF11_0049
aPF11_0049_5	-1.253	-0.578	-1.131	-0.825
aPF11_0051_0	-0.741	-1.086	-1.403	-1.441
aPF11_0051_1	-0.159	-1.39	-1.736	-1.483	phenylalanine -- tRNA ligase, putative	PF11_0051
aPF11_0052_0	-1.435	-1.416	-2.38	<no data>	syntaxin, putative	PF11_0052
aPF11_0053_0	-0.072	-0.089	-0.54	-0.618	PfSNF2L	PF11_0053
aPF11_0053_1	0.397	0.333	-0.107	-0.152	PfSNF2L	PF11_0053
aPF11_0053_2	0.079	0.158	<no data>	-1.048
aPF11_0054_0	0.892	0.247	-0.251	<no data>	hypothetical protein	PF11_0054
aPF11_0054_1	0.252	-0.076	-0.65	-1.311	hypothetical protein	PF11_0054
aPF11_0055_1	0.564	-0.309	-1.273	-1.274	hypothetical protein	PF11_0055
aPF11_0058_0	-1.435	-1.914	-2.178	-1.99	rna polymerase subunit, putative	PF11_0058
aPF11_0059_0	-1.051	-1.452	-2.325	-1.966	metabolite/drug transporter	PF11_0059
aPF11_0059_1	-1.132	-1.575	-2.337	-1.943	metabolite/drug transporter	PF11_0059
aPF11_0060_0	-0.477	2.908	4.485	3.828
aPF11_0060_1	-0.834	2.87	<no data>	3.916	protein kinase	PF11_0060
aPF11_0060_2	-0.867	1.942	3.054	2.388
aPF11_0062_0	1.132	1.672	1.459	1.294	histone H2B	PF11_0062
aPF11_0064_0	0.045	1.351	0.468	0.279	hypothetical protein	PF11_0064
aPF11_0064_1	1.059	1.734	1.217	1.194	hypothetical protein	PF11_0064
aPF11_0065_0	-1.927	-2.243	-3.396	<no data>	ribosomal protein S4, putative	PF11_0065
aPF11_0066_0	-0.61	0.116	-0.359	<no data>	caltractin (centrin), putative	PF11_0066
aPF11_0067_1	-3.851	-2.847	-1.009	-0.341	hypothetical protein	PF11_0067
aPF11_0068_0	-1.381	<no data>	-1.151	<no data>	hypothetical protein, conserved	PF11_0068
aPF11_0068_1	-1.058	<no data>	<no data>	<no data>	hypothetical protein, conserved	PF11_0068
aPF11_0071_0	-2.248	-2.255	-2.305	-1.847	RuvB DNA helicase, putative	PF11_0071
aPF11_0071_1	-0.833	-1.661	<no data>	-1.708	RuvB DNA helicase, putative	PF11_0071
aPF11_0072_0	0.654	0.306	<no data>	-0.824	hypothetical protein	PF11_0072
aPF11_0073_0	-1.122	-0.469	-2.187	<no data>	hypothetical protein	PF11_0073
aPF11_0073_1	0.607	-0.191	-1.283	-1.02	hypothetical protein	PF11_0073
aPF11_0074_1	0.082	-0.134	-0.318	-0.641	exonuclease, putative	PF11_0074
aPF11_0076_1	-1.629	<no data>	-2.019	-2.049	hypothetical protein	PF11_0076
aPF11_0076_2	-0.691	-1.533	-2.502	<no data>	hypothetical protein	PF11_0076
aPF11_0077_1	-0.952	-1.823	-1.163	-1.351	hypothetical protein	PF11_0077
aPF11_0078_1	0.057	-0.592	-0.492	-0.941	hypothetical protein	PF11_0078
aPF11_0079_0	0.216	-0.815	-1.309	-1.006	hypothetical protein	PF11_0079
aPF11_0079_2	-0.433	<no data>	-1.374	<no data>	hypothetical protein	PF11_0079
aPF11_0083_1	1.232	1.472	0.496	<no data>	nucleic acid binding factor, putative	PF11_0083
aPF11_0084_0	-1.46	-1.037	<no data>	<no data>	hypothetical protein	PF11_0084
aPF11_0085_0	-0.534	-0.714	<no data>	-1.33	hypothetical protein	PF11_0085
aPF11_0086_0	0.502	0.083	-0.226	0.422
aPF11_0086_1	0.407	-0.467	-0.414	0.414	hypothetical protein	PF11_0086
aPF11_0086_2	-0.28	0.33	-0.427	0.135	hypothetical protein	PF11_0086
aPF11_0086_3	-0.921	-0.062	-0.759	-0.168	hypothetical protein	PF11_0086
aPF11_0086_4	0.293	-0.282	-0.815	1.202	hypothetical protein	PF11_0086
aPF11_0087_0	-0.138	-0.49	-1.144	<no data>	Rad51 homolog, putative	PF11_0087
aPF11_0087_1	-0.464	-0.573	-1.41	<no data>	Rad51 homolog, putative	PF11_0087
aPF11_0090_1	-2.085	-1.794	-0.498	-0.926	hypothetical protein	PF11_0090
aPF11_0091_0	-1.229	1.715	2.169	<no data>	hypothetical protein	PF11_0091
aPF11_0091_2	-0.452	1.948	2.66	2.149	hypothetical protein	PF11_0091
aPF11_0092_0	-0.222	-0.419	0.063	<no data>	hypothetical protein	PF11_0092
aPF11_0092_1	0.109	-0.337	-0.037	-0.296	hypothetical protein	PF11_0092
aPF11_0092_2	-0.065	<no data>	-0.745	<no data>	hypothetical protein	PF11_0092
aPF11_0093_0	0.704	0.079	0.371	0.388	hypothetical protein	PF11_0093
aPF11_0093_1	-1.093	-0.445	-0.525	-0.324	hypothetical protein	PF11_0093
aPF11_0094_0	-0.813	1.61	0.974	1.307	hypothetical protein	PF11_0094
aPF11_0095_0	-1.099	0.865	1.205	<no data>	hypothetical protein, conserved	PF11_0095
aPF11_0096_0	-0.596	-1.227	<no data>	-1.581	casein kinase II, alpha subunit, putative	PF11_0096
aPF11_0097_0	1.511	0.336	-0.718	-0.518	succinyl-CoA synthetase alpha subunit, putative	PF11_0097
aPF11_0097_1	1.094	0.566	-0.084	-0.352	succinyl-CoA synthetase alpha subunit, putative	PF11_0097
aPF11_0098_0	0.601	0.227	-0.814	-0.591	endoplasmic reticulum-resident calcium binding protein	PF11_0098
aPF11_0099_0	0.816	0.396	-0.245	-0.37	heat shock protein DnaJ homologue Pfj2	PF11_0099
aPF11_0099_1	1.203	0.622	-0.622	-0.273	heat shock protein DnaJ homologue Pfj2	PF11_0099
aPF11_0100_0	0.828	0.058	<no data>	<no data>	hypothetical protein	PF11_0100
aPF11_0105_0	-1.83	-2.922	-3.541	-1.382	hypothetical protein	PF11_0105
aPF11_0106_0	-1.098	-2.206	-2.949	-2.109	60S Ribosomal protein L36, putative	PF11_0106
aPF11_0107_0	0.683	1.602	0.712	0.631	hypothetical protein	PF11_0107
aPF11_0107_1	-0.757	1.109	0.235	-0.242	hypothetical protein	PF11_0107
aPF11_0108_0	0.787	-1.062	-1.137	<no data>	hypothetical protein, conserved	PF11_0108
aPF11_0108_1	-0.318	-1.325	-1.159	<no data>	hypothetical protein, conserved	PF11_0108
aPF11_0109_0	-0.691	<no data>	-0.878	<no data>	hypothetical protein	PF11_0109
aPF11_0110_0	-0.974	-1.761	-1.305	-0.98
aPF11_0111_0	-0.004	-0.899	-0.967	-0.184	asparagine-rich antigen	PF11_0111
aPF11_0111_1	-0.58	-0.919	-1.486	-0.663	asparagine-rich antigen	PF11_0111
aPF11_0111_2	-1.676	-1.913	-3.045	-1.233	asparagine-rich antigen	PF11_0111
aPF11_0112_0	-0.777	-0.566	-1.325	-1.479	vacuolar sorting protein 35, putative	PF11_0112
aPF11_0112_1	-0.306	-0.174	<no data>	<no data>	vacuolar sorting protein 35, putative	PF11_0112
aPF11_0113_0	-0.105	0.515	-0.506	-0.791	ribosomal protein L11, putative	PF11_0113
aPF11_0115_1	-1.688	<no data>	-2.198	-1.64	hypothetical protein	PF11_0115
aPF11_0117_0	-0.47	-0.624	-1.302	-1.453	replication factor C subunit 5, putative	PF11_0117
aPF11_0120_0	-0.612	-0.746	-1.56	-1.726	hypothetical protein	PF11_0120
aPF11_0126_0	-0.377	-0.245	0.66	0.881	hypothetical protein	PF11_0126
aPF11_0127_1	1.456	1.408	1.717	<no data>	hypothetical protein	PF11_0127
aPF11_0127_2	1.395	1.576	<no data>	<no data>	hypothetical protein	PF11_0127
aPF11_0127_3	0.821	<no data>	1.239	1.161	hypothetical protein	PF11_0127
aPF11_0129_1	-0.171	-0.204	-0.92	-1.061	hypothetical protein	PF11_0129
aPF11_0131_0	0.723	0.295	-0.061	-0.513	hypothetical protein	PF11_0131
aPF11_0139_0	0.133	0.64	<no data>	1.527	protein tyrosine phosphatase, putative	PF11_0139
aPF11_0140_0	-0.139	0.177	-0.368	0.18	hypothetical protein	PF11_0140
aPF11_0141_0	0.939	<no data>	-1.159	-0.569	UDP-galactose transporter, putative	PF11_0141
aPF11_0142_0	0.472	-0.062	1.014	0.602	hypothetical protein, conserved	PF11_0142
aPF11_0142_1	-0.097	-0.37	0.272	-0.051	hypothetical protein, conserved	PF11_0142
aPF11_0144_0	-0.153	-1.67	-1.419	-0.519
aPF11_0144_1	-0.825	-1.707	-1.444	<no data>	hypothetical protein	PF11_0144
aPF11_0146_0	0.04	<no data>	-0.264	-0.508	hypothetical protein	PF11_0146
aPF11_0149_0	0.76	0.269	1.825	1.623	hypothetical protein	PF11_0149
aPF11_0150_0	0.234	0.067	0.975	1.268	rhomboid protease, putative	PF11_0150
aPF11_0151_0	-2.22	-2.276	-0.288	<no data>	GTPase activating protein, GAP	PF11_0151
aPF11_0152_0	-1.56	-1.857	-0.974	0.312
aPF11_0154_0	0.364	<no data>	-1.117	-0.627	hypothetical protein	PF11_0154
aPF11_0155_0	0.624	<no data>	0.179	-1.091
aPF11_0156_0	0.885	0.508	<no data>	<no data>	serine/threonine protein kinase	PF11_0156
aPF11_0156_1	-0.1	0.217	-0.205	<no data>	serine/threonine protein kinase	PF11_0156
aPF11_0157_1	0.778	<no data>	<no data>	2.043	glycerol-3-phosphate dehydrogenase, putative	PF11_0157
aPF11_0158_0	0.402	1.482	0.006	-0.097	hypothetical protein	PF11_0158
aPF11_0158_3	0.447	1.176	0.043	-0.071	hypothetical protein	PF11_0158
aPF11_0160_0	1.718	1.654	1.172	1.085	hypothetical protein	PF11_0160
aPF11_0160_1	0.369	1.258	0.465	0.153	hypothetical protein	PF11_0160
aPF11_0161_1	-3.371	-3.808	<no data>	<no data>	falcipain-2 precursor, putative	PF11_0161
aPF11_0162_1	0.093	0.212	<no data>	-0.382	falcipain-3	PF11_0162
aPF11_0163_0	-0.619	-1.022	<no data>	-1.498	hypothetical protein	PF11_0163
aPF11_0164_0	0.212	-0.367	-1.141	-1.346	peptidyl-prolyl cis-trans isomerase	PF11_0164
aPF11_0165_0	-3.401	-3.601	-2.659	-1.968
aPF11_0165_1	-3.893	-3.879	-3.099	-2.743
aPF11_0166_0	-2.969	-2.772	-0.736	<no data>	hypothetical protein	PF11_0166
aPF11_0168_1	0.608	1.134	1.953	1.628	hypothetical protein	PF11_0168
aPF11_0168_3	0.237	1.925	1.797	1.116	hypothetical protein	PF11_0168
aPF11_0168_4	-0.61	1.811	1.83	0.923	hypothetical protein	PF11_0168
aPF11_0169_0	-1.036	-1.404	-1.521	-1.077	hypothetical protein	PF11_0169
aPF11_0172_0	-0.151	1.698	1.259	1.282	folate/biopterin transporter, putative	PF11_0172
aPF11_0172_1	1.153	<no data>	1.504	1.558	folate/biopterin transporter, putative	PF11_0172
aPF11_0173_1	1.194	0.21	<no data>	-0.235	oligosacharyl transferase STT3 subunit, putative	PF11_0173
aPF11_0174_1	-1.161	-1.234	<no data>	0.664	cathepsin C, homolog	PF11_0174
aPF11_0175_1	-4.738	-2.941	-0.114	-0.009	heat shock protein 101, putative	PF11_0175
aPF11_0176_0	2.166	1.179	0.643	0.229	hypothetical protein	PF11_0176
aPF11_0176_1	0.801	-0.087	<no data>	-0.797
aPF11_0177_1	0.936	0.641	-0.375	-0.277	ubiquitin C-terminal hydrolase, family 1, putative	PF11_0177
aPF11_0179_0	0.568	0.79	0.268	0.251	hypothetical protein	PF11_0179
aPF11_0180_0	-0.244	1.55	0.817	1.173	hypothetical protein	PF11_0180
aPF11_0181_0	-0.676	-0.43	<no data>	-0.742	tyrosine --tRNA ligase, putative	PF11_0181
aPF11_0182_0	-0.311	<no data>	-1.36	<no data>	hypothetical protein	PF11_0182
aPF11_0183_0	0.388	-0.025	-1.914	-0.948	GTP-binding nuclear protein ran/tc4	PF11_0183
aPF11_0184_0	-0.263	<no data>	0.136	0.378	DNA mismatch repair protein MLH1, putative	PF11_0184
aPF11_0184_1	-0.556	<no data>	-0.842	0.206	DNA mismatch repair protein MLH1, putative	PF11_0184
aPF11_0185_0	-0.171	0.425	-0.468	-0.762	hypothetical protein	PF11_0185
aPF11_0186_0	-0.599	-0.641	-1.434	-1.442	hypothetical protein	PF11_0186
aPF11_0187_0	0.503	-0.578	-0.81	-0.57	clathrin assembly protein AP19, putative	PF11_0187
aPF11_0188_0	-2.634	<no data>	-3.472	-3.27	heat shock protein 90, putative	PF11_0188
aPF11_0189_1	-0.885	-1.336	-2.593	-1.096	hypothetical protein	PF11_0189
aPF11_0190_0	-0.336	<no data>	0.737	-0.072
aPF11_0191_0	-1.54	-0.619	-0.968	<no data>	hypothetical protein	PF11_0191
aPF11_0191_1	-0.161	-0.941	-0.194	-0.716	hypothetical protein	PF11_0191
aPF11_0192_0	-1.639	-0.683	-0.2	-0.488	hypothetical protein	PF11_0192
aPF11_0192_1	-2.43	-0.891	-1.309	-1.157	hypothetical protein	PF11_0192
aPF11_0193_0	0.698	1.855	<no data>	1.227
aPF11_0194_0	0.562	1.886	1.307	1.066
aPF11_0195_1	0.034	-1.468	-0.817	<no data>
aPF11_0197_0	0.328	<no data>	-0.324	-0.24	hypothetical protein	PF11_0197
aPF11_0197_1	-0.086	-0.506	-1.618	-1.486	hypothetical protein	PF11_0197
aPF11_0198_0	-2.035	<no data>	-0.651	<no data>	hypothetical protein, conserved	PF11_0198
aPF11_0200_0	0.316	0.012	-0.342	-0.329	U2 snRNP auxiliary factor, small subunit, putative	PF11_0200
aPF11_0201_0	1.081	0.861	0.652	<no data>	hypothetical protein	PF11_0201
aPF11_0201_2	-0.404	0.036	-1.004	-0.668	hypothetical protein	PF11_0201
aPF11_0204_0	0.196	1.642	<no data>	2.299	hypothetical protein	PF11_0204
aPF11_0205_0	0.163	0.157	-0.667	-0.396	hypothetical protein	PF11_0205
aPF11_0206_2	-0.622	<no data>	-0.871	-0.18	hypothetical protein	PF11_0206
aPF11_0207_0	-0.177	-1.569	-1.037	-0.742	hypothetical protein	PF11_0207
aPF11_0207_1	-0.944	-1.805	-1.562	-1.104	hypothetical protein	PF11_0207
aPF11_0208_0	-1.019	-1.506	-2.685	-1.776	phosphoglycerate mutase, putative	PF11_0208
aPF11_0209_0	-0.259	0.828	0.148	0.297	hypothetical protein	PF11_0209
aPF11_0210_0	0.384	0.53	0.571	-0.011	hypothetical protein	PF11_0210
aPF11_0210_1	-0.688	-0.074	-0.119	-0.421	hypothetical protein	PF11_0210
aPF11_0211_1	-0.584	-0.807	-0.908	<no data>	hypothetical protein, conserved	PF11_0211
aPF11_0213_0	-1.675	-2.519	-2.501	-3.247	hypothetical protein	PF11_0213
aPF11_0213_2	-0.246	-1.385	-1.619	-1.173	hypothetical protein	PF11_0213
aPF11_0214_0	0.04	0.946	0.543	-0.191	hypothetical protein	PF11_0214
aPF11_0214_1	-0.941	0.055	-1	-0.848	hypothetical protein	PF11_0214
aPF11_0215_0	0.29	-0.742	<no data>	-1.147	hypothetical protein	PF11_0215
aPF11_0217_0	1.03	1.106	0.045	-0.062	hypothetical protein	PF11_0217
aPF11_0218_0	-0.839	<no data>	-0.334	-0.485	hypothetical protein	PF11_0218
aPF11_0218_1	0.418	<no data>	-0.093	0.042	hypothetical protein	PF11_0218
aPF11_0218_2	1.04	0.772	0.652	0.187	hypothetical protein	PF11_0218
aPF11_0220_0	0.775	0.856	-0.168	-0.587
aPF11_0220_1	0.962	1.283	0.157	-0.013	protein kinase	PF11_0220
aPF11_0220_2	1.454	1.463	0.156	0.093	protein kinase	PF11_0220
aPF11_0223_0	0.575	<no data>	-0.329	<no data>	hypothetical protein	PF11_0223
aPF11_0224_0	-1.074	-2.453	-0.488	-0.498	circumsporozoite-related antigen	PF11_0224
aPF11_0225_0	-0.092	-1.517	-1.119	-0.397	PfGCN20	PF11_0225
aPF11_0225_1	-1.459	-1.954	-1.869	<no data>
aPF11_0227_0	0.246	0.696	-0.621	-0.795	serine/threonine protein kinase, puative	PF11_0227
aPF11_0227_1	-0.116	0.195	<no data>	<no data>
aPF11_0228_0	1.331	0.439	0.817	-0.034	hypothetical protein	PF11_0228
aPF11_0230_0	-2.07	<no data>	<no data>	-0.924	hypothetical protein	PF11_0230
aPF11_0231_0	-1.498	0.085	-1.133	<no data>	hypothetical protein	PF11_0231
aPF11_0232_0	0.207	-1.025	-1.724	-1.26	hypothetical protein	PF11_0232
aPF11_0232_1	-0.077	-1.238	-1.892	-1.422	hypothetical protein	PF11_0232
aPF11_0233_0	0.429	0.785	-0.737	-0.421	hypothetical protein	PF11_0233
aPF11_0233_1	1.105	0.907	-0.074	<no data>	hypothetical protein	PF11_0233
aPF11_0233_2	1.064	1.022	-0.017	0.055	hypothetical protein	PF11_0233
aPF11_0235_0	0.276	<no data>	<no data>	-0.442	hypothetical protein	PF11_0235
aPF11_0238_0	-0.214	<no data>	-1.073	-0.603	hypothetical protein	PF11_0238
aPF11_0239_0	2.339	<no data>	2.382	2.02	protein kinase, FIKK family	PF11_0239
aPF11_0241_0	-1.505	-0.224	-0.375	-0.623	hypothetical protein	PF11_0241
aPF11_0241_1	-0.266	-0.255	-0.59	-0.38
aPF11_0241_3	-0.768	-0.066	<no data>	<no data>	hypothetical protein	PF11_0241
aPF11_0242_0	1.573	1.279	1.737	1.216	protein kinase	PF11_0242
aPF11_0242_1	1.409	1.271	1.537	0.944
aPF11_0242_3	-0.3	0.885	0.014	0.351	protein kinase	PF11_0242
aPF11_0243_0	0.027	1.275	1.477	0.966	leucine-rich repeat protein 11, LRR11	PF11_0243
aPF11_0243_1	0.54	0.721	1.024	0.773	leucine-rich repeat protein 11, LRR11	PF11_0243
aPF11_0244_1	-1.687	-0.046	-0.966	-0.923	hypothetical protein	PF11_0244
aPF11_0245_1	-0.569	-1.572	<no data>	-1.38	translation elongation factor EF-1, subunit alpha, putative	PF11_0245
aPF11_0246_0	-0.99	-0.03	-0.21	0.137	hypothetical protein	PF11_0246
aPF11_0246_1	-0.447	-0.021	0.279	0.681	hypothetical protein	PF11_0246
aPF11_0248_0	-0.194	-1.154	-1.694	-1.496	hypothetical protein	PF11_0248
aPF11_0249_0	1.079	0.625	0.166	-0.094	hypothetical protein	PF11_0249
aPF11_0249_1	-0.344	0.469	-1.24	<no data>	hypothetical protein	PF11_0249
aPF11_0251_1	0.203	-0.028	-1.511	<no data>
aPF11_0252_0	-1.643	-0.919	-1.446	-1.443	hypothetical protein	PF11_0252
aPF11_0252_2	-1.017	-0.714	-2.294	-1.255	hypothetical protein	PF11_0252
aPF11_0253_0	-0.112	0.8	<no data>	-0.256	hypothetical protein	PF11_0253
aPF11_0254_1	-0.338	<no data>	<no data>	-1.537	hypothetical protein	PF11_0254
aPF11_0255_0	-0.552	-0.332	<no data>	-1.401	hypothetical protein	PF11_0255
aPF11_0257_0	-0.072	1.292	1.135	1.289	ethanolamine kinase, putative	PF11_0257
aPF11_0257_1	0.828	<no data>	<no data>	1.675	ethanolamine kinase, putative	PF11_0257
aPF11_0258_0	-2.27	-2.505	-1.681	-1.92	co-chaperone GrpE, putative	PF11_0258
aPF11_0260_0	-0.576	<no data>	-2.495	-1.689	ribosomal protein L35, putative	PF11_0260
aPF11_0261_0	1.53	0.399	-0.417	-0.81
aPF11_0263_0	-1.627	<no data>	0.067	-1.47	hypothetical protein	PF11_0263
aPF11_0264_0	-1.757	<no data>	-2.171	-2.169	DNA-dependent RNA polymerase	PF11_0264
aPF11_0265_0	-3.403	-3.686	-2.785	<no data>
aPF11_0265_1	-2.466	<no data>	-3.943	-2.672	mitochondrial import inner membrane translocase, putative	PF11_0265
aPF11_0268_0	-2.149	1.55	3.96	3.818	hypothetical protein	PF11_0268
aPF11_0269_0	-0.553	-0.447	0.385	0.547	hypothetical protein	PF11_0269
aPF11_0270_1	-1.312	<no data>	-2.628	-1.917
aPF11_0271_1	0.144	-0.029	-1.175	-0.815	hypothetical protein, conserved	PF11_0271
aPF11_0272_0	-0.64	-1.568	-2.204	-1.749	ribosomal protein S18, putative	PF11_0272
aPF11_0273_0	1.22	<no data>	0.003	0.044	hypothetical protein	PF11_0273
aPF11_0273_1	0.271	1.022	-0.311	<no data>	hypothetical protein	PF11_0273
aPF11_0274_0	-0.597	-1.273	-1.82	-1.171	hypothetical protein	PF11_0274
aPF11_0275_0	-0.104	-0.598	-1.245	-1.011	hypothetical protein	PF11_0275
aPF11_0277_0	-0.727	2.216	3.663	<no data>	hypothetical protein	PF11_0277
aPF11_0278_1	-2.218	1.783	2.476	2.462	hypothetical protein	PF11_0278
aPF11_0280_0	-0.99	-0.881	-1.359	-1.223	small nuclear ribonucleoprotein F, putative	PF11_0280
aPF11_0282_0	1.085	-0.351	-1.126	-0.743	deoxyuridine 5'-triphosphate nucleotidohydrolase, putative	PF11_0282
aPF11_0286_0	0.981	<no data>	-0.205	-0.577	hypothetical protein, conserved	PF11_0286
aPF11_0286_1	0.575	0.416	-0.512	-0.493	hypothetical protein, conserved	PF11_0286
aPF11_0289_1	-1.389	-0.957	-2.071	-1.349	hypothetical protein	PF11_0289
aPF11_0289_2	-0.583	-0.904	-1.622	-1.739	hypothetical protein	PF11_0289
aPF11_0290_0	0.429	1.466	2.928	2.146	hypothetical protein	PF11_0290
aPF11_0291_0	-0.854	-0.248	0.492	0.433	hypothetical protein	PF11_0291
aPF11_0291_1	-0.358	0.098	0.709	0.689	hypothetical protein	PF11_0291
aPF11_0291_2	0.528	-0.027	0.253	0.794	hypothetical protein	PF11_0291
aPF11_0292_0	-1.045	-1.651	-2.939	-2.149	hypothetical protein	PF11_0292
aPF11_0295_0	0.323	-1.186	<no data>	-1.658
aPF11_0295_1	-0.023	-1.628	<no data>	<no data>	farnesyl pyrophosphate synthase, putative	PF11_0295
aPF11_0296_0	-0.962	-1.153	<no data>	-1.26	hypothetical protein	PF11_0296
aPF11_0298_1	0.486	1.099	-0.337	<no data>	GPI8p transamidase	PF11_0298
aPF11_0300_0	-0.042	<no data>	<no data>	<no data>	hypothetical protein	PF11_0300
aPF11_0300_1	0.709	1.766	<no data>	0.618	hypothetical protein	PF11_0300
aPF11_0301_0	-1.064	-1.467	-2.019	-2.198	spermidine synthase	PF11_0301
aPF11_0302_0	-1.828	-1.976	-1.089	<no data>	hypothetical protein	PF11_0302
aPF11_0302_1	-1.717	-1.949	-1.713	-0.529	hypothetical protein	PF11_0302
aPF11_0303_0	-0.481	-0.179	-1.742	-1.483	26S proteasome regulatory complex subunit, putative	PF11_0303
aPF11_0303_1	-1.183	-0.746	-2.442	-1.951	26S proteasome regulatory complex subunit, putative	PF11_0303
aPF11_0304_2	1.211	1.79	2.005	1.776	hypothetical protein	PF11_0304
aPF11_0305_1	-2.797	-3.476	-3.805	-2.48	hypothetical protein	PF11_0305
aPF11_0307_1	-0.28	0.618	-1.442	-0.175	hypothetical protein	PF11_0307
aPF11_0308_0	0.473	0.361	-0.242	-0.779	hypothetical protein	PF11_0308
aPF11_0309_0	-0.403	-0.83	-1.598	-1.275	hypothetical protein	PF11_0309
aPF11_0310_0	-1.038	-0.877	-0.939	-1.082	transporter putative	PF11_0310
aPF11_0310_1	-1.039	-1.143	<no data>	<no data>	transporter putative	PF11_0310
aPF11_0311_0	-0.303	-1.304	-2.438	-1.486	N-acetyl glucosamine phosphate mutase, putative	PF11_0311
aPF11_0311_1	-0.731	-1.491	-1.937	<no data>	N-acetyl glucosamine phosphate mutase, putative	PF11_0311
aPF11_0312_0	-0.885	-1.534	-2.327	-2.04	ribosomal protein L38e	PF11_0312
aPF11_0313_0	-1.312	-1.789	-3.008	-2.006	ribosomal phosphoprotein P0	PF11_0313
aPF11_0314_0	-0.849	0.168	-0.917	-0.902	26S protease subunit regulatory subunit 6a, putative	PF11_0314
aPF11_0314_1	0.28	0.074	-0.501	-0.632	26S protease subunit regulatory subunit 6a, putative	PF11_0314
aPF11_0315_0	0.404	0.431	-0.117	<no data>	hypothetical protein	PF11_0315
aPF11_0315_1	-1.042	<no data>	-1.542	<no data>	hypothetical protein	PF11_0315
aPF11_0317_0	0.536	-0.403	-1.113	<no data>	structural maintenance of chromosome protein, putative	PF11_0317
aPF11_0317_1	0.623	-0.538	-1.702	-1.526	structural maintenance of chromosome protein, putative	PF11_0317
aPF11_0319_0	-0.488	-0.856	<no data>	<no data>	hypothetical protein	PF11_0319
aPF11_0320_0	0.185	-0.799	-0.438	<no data>	hypothetical protein	PF11_0320
aPF11_0321_0	1.088	1.378	<no data>	0.016	hypothetical protein	PF11_0321
aPF11_0321_1	0.426	0.932	-0.093	<no data>	hypothetical protein	PF11_0321
aPF11_0322_0	0.477	-0.377	<no data>	<no data>	hypothetical protein	PF11_0322
aPF11_0323_0	0.415	-0.67	-0.833	<no data>	hypothetical protein	PF11_0323
aPF11_0324_0	0.454	<no data>	-0.116	-0.636	hypothetical protein	PF11_0324
aPF11_0327_1	-1.284	-0.78	0.434	0.522	hypothetical protein	PF11_0327
aPF11_0327_2	-0.982	-0.394	0.725	<no data>	hypothetical protein	PF11_0327
aPF11_0329_0	0.276	0.117	1.107	<no data>	hypothetical protein	PF11_0329
aPF11_0330_0	1.217	<no data>	<no data>	<no data>	hypothetical protein	PF11_0330
aPF11_0330_1	0.413	-0.178	0.257	-0.477	hypothetical protein	PF11_0330
aPF11_0331_0	-2.501	-2.756	<no data>	-2.619	t-complex protein 1, alpha subunit, putative	PF11_0331
aPF11_0331_1	-2.757	<no data>	-3.832	-2.728	t-complex protein 1, alpha subunit, putative	PF11_0331
aPF11_0332_0	-0.461	0.036	-1.723	-1.017	hypothetical protein	PF11_0332
aPF11_0333_0	-0.751	0.176	0.533	0.365	hypothetical protein	PF11_0333
aPF11_0333_1	-0.012	0.467	-0.335	-0.402	hypothetical protein	PF11_0333
aPF11_0333_2	-0.264	0.193	-0.473	-0.399	hypothetical protein	PF11_0333
aPF11_0334_1	0.036	-0.495	-0.175	<no data>	amino acid transporter putative	PF11_0334
aPF11_0336_0	0.059	-0.261	-1.003	-0.742	hypothetical protein, conserved	PF11_0336
aPF11_0336_1	-0.876	-0.322	<no data>	-1.146	hypothetical protein, conserved	PF11_0336
aPF11_0338_0	0.57	2.106	1.622	1.006	Aquaglyceroporin	PF11_0338
aPF11_0339_0	-0.19	-0.671	<no data>	-1.248	hypothetical protein	PF11_0339
aPF11_0340_0	-0.508	1.722	0.649	0.836	hypothetical protein	PF11_0340
aPF11_0341_0	-2.192	-2.619	-1.562	-1.259	hypothetical protein	PF11_0341
aPF11_0341_1	-2.723	<no data>	-1.899	-1.328	hypothetical protein	PF11_0341
aPF11_0342_0	0.294	0.227	-0.872	<no data>	hypothetical protein	PF11_0342
aPF11_0342_1	1.136	0.508	-0.342	-0.684	hypothetical protein	PF11_0342
aPF11_0342_2	1.055	-0.064	-0.296	-0.303	hypothetical protein	PF11_0342
aPF11_0343_0	0.983	1.542	0.705	<no data>	hypothetical protein, conserved	PF11_0343
aPF11_0344_0	-2.325	1.913	3.1	3.196	apical membrane antigen 1, AMA1	PF11_0344
aPF11_0344_1	-0.578	2.042	3.893	<no data>	apical membrane antigen 1, AMA1	PF11_0344
aPF11_0347_0	-2.143	<no data>	-1.755	-0.768	hypothetical protein	PF11_0347
aPF11_0347_1	-1.319	-2.52	-1.799	<no data>	hypothetical protein	PF11_0347
aPF11_0348_0	-0.347	<no data>	0.092	-0.165	hypothetical protein	PF11_0348
aPF11_0348_1	-0.655	0.223	-1.279	<no data>	hypothetical protein	PF11_0348
aPF11_0350_0	1.759	0.157	0.174	-0.174	hypothetical protein	PF11_0350
aPF11_0350_1	-0.564	-0.519	-1.265	-1.447	hypothetical protein	PF11_0350
aPF11_0351_0	-2.012	-3.03	-3.462	-3.013
aPF11_0352_0	0.486	0.637	<no data>	-0.855	protein disulfide isomerase related protein	PF11_0352
aPF11_0352_1	0.148	0.366	<no data>	-0.77	protein disulfide isomerase related protein	PF11_0352
aPF11_0354_0	0.343	0.991	3.514	1.748	hypothetical protein	PF11_0354
aPF11_0354_1	-0.675	0.493	-0.444	-0.196	hypothetical protein	PF11_0354
aPF11_0354_2	1.235	0.463	-0.01	-0.316	hypothetical protein	PF11_0354
aPF11_0354_3	1.46	0.712	0.151	<no data>	hypothetical protein	PF11_0354
aPF11_0355_0	-0.82	-1.315	-1.555	-1.877	hypothetical protein	PF11_0355
aPF11_0356_0	0.444	0.067	-0.635	<no data>	hypothetical protein	PF11_0356
aPF11_0356_1	0.418	0.646	-0.2	-0.176	hypothetical protein	PF11_0356
aPF11_0356_2	0.387	0.247	<no data>	-0.126	hypothetical protein	PF11_0356
aPF11_0359_0	-0.454	-0.057	-1.416	-0.571	coatomer delta subunit, putative	PF11_0359
aPF11_0359_1	0.06	-0.045	-0.886	-0.639
aPF11_0361_0	0.152	-0.389	-0.779	-1.036
aPF11_0362_0	-0.938	1.289	0.872	0.44	protein phosphatase, putative	PF11_0362
aPF11_0362_1	0.305	1.159	0.479	0.486	protein phosphatase, putative	PF11_0362
aPF11_0363_1	0.794	0.001	-0.709	-0.382	hypothetical protein	PF11_0363
aPF11_0364_0	-0.109	-0.64	-2.161	-1	hypothetical protein	PF11_0364
aPF11_0367_0	-0.241	<no data>	-0.991	<no data>	hypothetical protein	PF11_0367
aPF11_0368_1	0.446	-0.785	<no data>	-1.597	hypothetical protein	PF11_0368
aPF11_0369_0	-1.505	-1.84	-1.69	-1.726	hypothetical protein	PF11_0369
aPF11_0370_0	0.791	<no data>	-0.18	-0.082	hypothetical protein	PF11_0370
aPF11_0371_0	0.901	0.558	-0.483	<no data>	hypothetical protein	PF11_0371
aPF11_0371_1	-0.556	0.341	-0.696	<no data>	hypothetical protein	PF11_0371
aPF11_0371_2	1.104	0.51	-0.623	-0.822	hypothetical protein	PF11_0371
aPF11_0371_3	-0.125	0.632	-0.689	-1.253	hypothetical protein	PF11_0371
aPF11_0371_4	2.015	0.986	0.303	-0.12	hypothetical protein	PF11_0371
aPF11_0371_5	1.985	0.935	<no data>	0.06	hypothetical protein	PF11_0371
aPF11_0373_0	0.118	2.226	1.156	1.549	hypothetical protein	PF11_0373
aPF11_0373_1	0.581	1.838	1.177	1.421	hypothetical protein	PF11_0373
aPF11_0374_0	0.237	0.06	-0.669	-0.488	hypothetical protein	PF11_0374
aPF11_0374_1	0.478	-0.011	-0.608	-0.618	hypothetical protein	PF11_0374
aPF11_0375_0	-1.572	-0.184	<no data>	<no data>	hypothetical protein	PF11_0375
aPF11_0375_1	-1.824	-0.545	-0.951	<no data>	hypothetical protein	PF11_0375
aPF11_0377_0	0.153	0.738	1.407	1.023	casein kinase 1, PfCK1	PF11_0377
aPF11_0379_0	-0.386	<no data>	1.161	1.731	hypothetical protein	PF11_0379
aPF11_0379_1	0.919	2.244	2.187	1.67	hypothetical protein	PF11_0379
aPF11_0380_0	-0.653	<no data>	-1.254	-0.501	hypothetical protein	PF11_0380
aPF11_0383_0	0.853	<no data>	<no data>	1.887	hypothetical protein	PF11_0383
aPF11_0383_1	0.16	2.25	<no data>	<no data>	hypothetical protein	PF11_0383
aPF11_0384_1	-1.509	<no data>	-1.678	<no data>	hypothetical protein, conserved	PF11_0384
aPF11_0386_0	0.461	0.943	-0.207	<no data>	30S ribosomal protein S14, putative	PF11_0386
aPF11_0390_1	0.673	<no data>	<no data>	<no data>
aPF11_0392_0	0.203	1.034	0.206	-0.061	hypothetical protein	PF11_0392
aPF11_0392_1	0.361	1.041	-0.046	-0.376	hypothetical protein	PF11_0392
aPF11_0392_2	0.29	1.185	0.242	-0.302	hypothetical protein	PF11_0392
aPF11_0392_3	1.531	1.652	0.697	0.209	hypothetical protein	PF11_0392
aPF11_0392_4	0.072	1.623	0.426	-0.54	hypothetical protein	PF11_0392
aPF11_0395_1	1.125	1.483	0.428	0.205	guanylyl cyclase	PF11_0395
aPF11_0395_3	0.625	1.383	0.981	-0.063	guanylyl cyclase	PF11_0395
aPF11_0395_5	1.153	1.456	<no data>	0.428	guanylyl cyclase	PF11_0395
aPF11_0395_6	1.062	<no data>	<no data>	0.33	guanylyl cyclase	PF11_0395
aPF11_0396_0	-0.095	0.196	-0.526	-0.791	Protein phosphatase 2C	PF11_0396
aPF11_0396_1	-0.084	0.232	-0.405	-0.659	Protein phosphatase 2C	PF11_0396
aPF11_0398_0	-1.028	-1.061	1.75	1.768	hypothetical protein	PF11_0398
aPF11_0399_0	-0.383	-0.562	-1.29	-0.751	hypothetical protein	PF11_0399
aPF11_0400_0	-0.797	<no data>	-1.23	-1.009	hypothetical protein	PF11_0400
aPF11_0401_0	-0.586	-0.317	-0.772	-0.74	hypothetical protein	PF11_0401
aPF11_0401_1	-0.396	-0.66	-0.924	-0.861	hypothetical protein	PF11_0401
aPF11_0401_2	-0.101	-0.478	-1.017	-0.87	hypothetical protein	PF11_0401
aPF11_0407_1	-1.764	-1.504	-1.748	<no data>	adrenodoxin reductase, putative	PF11_0407
aPF11_0408_0	0.059	-0.033	-1.305	-1.141	hypothetical protein	PF11_0408
aPF11_0408_1	0.203	-0.32	-1.251	-0.785
aPF11_0408_2	0.147	0.045	-0.36	-0.701	hypothetical protein	PF11_0408
aPF11_0409_0	-0.536	<no data>	-2.315	-1.705	hypothetical protein, conserved	PF11_0409
aPF11_0412_0	-2.614	-1.009	-2.997	<no data>	Vacuolar ATP synthase subunit F, putative	PF11_0412
aPF11_0413_0	1.666	0.589	0.235	0.265	hypothetical protein	PF11_0413
aPF11_0414_1	0.128	0.228	0.097	-0.272
aPF11_0415_0	1.391	2.246	2.039	1.931	hypothetical protein	PF11_0415
aPF11_0416_1	0.849	0.232	<no data>	<no data>	myosin heavy chain subunit, putative	PF11_0416
aPF11_0417_2	-0.628	1.33	1.106	0.768	hypothetical protein	PF11_0417
aPF11_0418_1	-1.646	-1.35	<no data>	-0.927	hypothetical protein	PF11_0418
aPF11_0418_3	-2.063	-1.546	<no data>	-0.829	hypothetical protein	PF11_0418
aPF11_0419_1	-1.57	-0.503	-1.788	-0.93	hypothetical protein	PF11_0419
aPF11_0420_0	1.127	0.878	-0.263	-0.192	hypothetical protein	PF11_0420
aPF11_0420_1	0.418	0.108	-0.695	<no data>	hypothetical protein	PF11_0420
aPF11_0420_2	1.943	0.489	-0.482	<no data>	hypothetical protein	PF11_0420
aPF11_0423_0	-0.257	-0.106	-0.15	-1.086	hypothetical protein	PF11_0423
aPF11_0424_1	0.275	0.174	-0.902	-1.17	hypothetical protein	PF11_0424
aPF11_0426_0	0.242	<no data>	1.237	0.074	hypothetical protein	PF11_0426
aPF11_0427_0	-0.215	-0.572	-1.547	<no data>	dolichyl-phosphate b-D-mannosyltransferase, putative	PF11_0427
aPF11_0428_0	-0.343	-1.044	-1.479	<no data>	hypothetical protein, conserved	PF11_0428
aPF11_0429_0	2.003	<no data>	0.726	<no data>	hypothetical protein	PF11_0429
aPF11_0433_1	-0.192	0.149	-1.189	-0.704	hypothetical protein	PF11_0433
aPF11_0433_2	-0.74	0.042	-1.16	<no data>	hypothetical protein	PF11_0433
aPF11_0435_0	1.959	1.176	1.063	0.508	hypothetical protein	PF11_0435
aPF11_0435_1	0.583	1.052	0.666	0.041	hypothetical protein	PF11_0435
aPF11_0435_2	-0.021	0.667	0.188	-0.125	hypothetical protein	PF11_0435
aPF11_0436_1	-0.645	0.215	-0.368	<no data>	coproporphyrinogen oxidase	PF11_0436
aPF11_0437_0	-1.546	-1.895	<no data>	-2.307	hypothetical protein	PF11_0437
aPF11_0438_0	-2.223	-2.338	-2.951	-2.509
aPF11_0440_0	-0.155	0.162	0.265	-0.406	hypothetical protein	PF11_0440
aPF11_0442_0	-2.455	1.6	<no data>	3.196	hypothetical protein	PF11_0442
aPF11_0442_1	-1.438	1.918	3.722	3.82	hypothetical protein	PF11_0442
aPF11_0442_2	-2.218	1.684	2.868	3.065	hypothetical protein	PF11_0442
aPF11_0443_0	1.824	1.44	0.382	0.682	hypothetical protein, conserved	PF11_0443
aPF11_0445_0	-1.131	-1.517	-2.484	<no data>	DNA-directed RNA polymerase I, putative	PF11_0445
aPF11_0448_0	0.076	0.125	-1.408	-0.898	hypothetical protein	PF11_0448
aPF11_0448_1	0.713	0.164	<no data>	-0.616
aPF11_0451_0	2.081	<no data>	-0.133	-0.187	hypothetical protein	PF11_0451
aPF11_0452_0	-1.796	-0.621	0.808	1.092
aPF11_0454_0	-0.331	-0.362	-0.622	<no data>	Ribosomal protein, 40S subunit, putative	PF11_0454
aPF11_0459_0	0.599	-0.208	-1.406	<no data>	hypothetical protein	PF11_0459
aPF11_0460_1	0.381	<no data>	-0.805	-1.477	hypothetical protein	PF11_0460
aPF11_0461_0	-0.368	<no data>	<no data>	-0.279	PfRab6, GTPase	PF11_0461
aPF11_0463_0	-0.757	-0.094	-1.623	-1.065	coat protein, gamma subunit, putative	PF11_0463
aPF11_0463_1	-1.353	-0.136	-1.704	-1.143	coat protein, gamma subunit, putative	PF11_0463
aPF11_0464_0	0.531	<no data>	2.543	2.349	serine/threonine protein kinase	PF11_0464
aPF11_0464_1	1.311	3.368	<no data>	2.328	serine/threonine protein kinase	PF11_0464
aPF11_0464_2	1.331	<no data>	2.734	1.646	serine/threonine protein kinase	PF11_0464
aPF11_0464_3	1.716	3.264	<no data>	2.637	serine/threonine protein kinase	PF11_0464
aPF11_0465_0	1.175	1.38	0.751	0.769	dynamin-like protein	PF11_0465
aPF11_0465_1	0.238	0.94	<no data>	-0.121	dynamin-like protein	PF11_0465
aPF11_0468_1	-0.31	<no data>	<no data>	<no data>	hypothetical protein	PF11_0468
aPF11_0469_1	-2.124	-2.328	-2.779	-1.503	hypothetical protein	PF11_0469
aPF11_0470_0	1.236	0.812	0.489	-0.43	hypothetical protein	PF11_0470
aPF11_0477_0	-0.368	<no data>	2.347	1.732	CCAAT-box DNA binding protein subunit B	PF11_0477
aPF11_0477_1	1.275	2.26	3.332	2.882
aPF11_0479_1	1.04	<no data>	-0.52	<no data>	hypothetical protein	PF11_0479
aPF11_0479_4	-0.235	-0.9	-0.726	-0.911	hypothetical protein	PF11_0479
aPF11_0482_0	-1.518	-1.995	-3.23	<no data>	hypothetical protein	PF11_0482
aPF11_0482_1	-0.803	-0.685	<no data>	-2.01	hypothetical protein	PF11_0482
aPF11_0482_2	-1.63	<no data>	-1.453	<no data>	hypothetical protein	PF11_0482
aPF11_0484_0	0.21	<no data>	-1.788	-1.319	hypothetical protein	PF11_0484
aPF11_0484_1	0.777	0.329	-0.581	-0.915	hypothetical protein	PF11_0484
aPF11_0485_0	-0.859	-0.16	-0.829	-1.269	mitochondrial ATP-synthase, delta subunit putative	PF11_0485
aPF11_0486_2	0.915	-1.071	<no data>	<no data>	MAEBL, putative	PF11_0486
aPF11_0486_3	-0.075	-0.917	-0.509	<no data>	MAEBL, putative	PF11_0486
aPF11_0487_0	-0.326	0.673	-0.195	-0.518	hypothetical protein	PF11_0487
aPF11_0488_1	0.676	-0.428	-1.482	-1.198	serine/threonine protein kinase	PF11_0488
aPF11_0488_2	0.32	0.034	-0.202	-0.572	serine/threonine protein kinase	PF11_0488
aPF11_0489_0	-1.386	-0.402	-0.23	-0.819	hypothetical protein	PF11_0489
aPF11_0490_0	-1.721	-1.155	-1.927	<no data>	hypothetical protein	PF11_0490
aPF11_0493_0	1.144	0.378	0.924	0.364	hypothetical protein	PF11_0493
aPF11_0505_0	-3.216	<no data>	-3.607	-1.576	hypothetical protein	PF11_0505
aPF11_0506_0	-1.994	-2.165	-2.513	-2.239	hypothetical protein	PF11_0506
aPF11_0506_1	-0.576	-2.367	<no data>	-2.547	hypothetical protein	PF11_0506
aPF11_0507_0	-0.153	-2.476	-2.078	-2.318	antigen 332, putative	PF11_0507
aPF11_0507_1	-1.088	<no data>	-2.276	-2.301	antigen 332, putative	PF11_0507
aPF11_0507_3	-1.509	-2.829	-2.635	<no data>	antigen 332, putative	PF11_0507
aPF11_0507_4	-1.524	-2.232	<no data>	-0.789	antigen 332, putative	PF11_0507
aPF11_0507_6	-0.085	-1.829	-2.161	-2.055	antigen 332, putative	PF11_0507
aPF11_0507_8	-0.969	-1.638	-2.353	-2.664	antigen 332, putative	PF11_0507
aPF11_0508_1	-2.142	-2.941	-3.048	-2.881	hypothetical protein	PF11_0508
aPF11_0511_0	-3.946	-4.978	-4.861	<no data>	hypothetical protein	PF11_0511
aPF11_0512_1	0.67	<no data>	0.285	<no data>	ring-infected erythrocyte surface antigen 2, RESA-2 - malaria parasite (Plasmodium falciparum)-related	PF11_0512
aPF11_0521_4	-0.568	<no data>	-0.897	<no data>
aPF11_0522_0	0.091	-0.005	-0.873	-0.529	pseudogene, erythrocyte membrane protein 1 (PfEMP1), truncated	PF11_0522
aPF11_0524_0	0.627	0.105	-0.165	-0.426	U6 snRNA associated Sm-like protein Ls; U6 snRNA associated Sm-like protein LsM4, putative	PF11_0524
aPF11_0525_2	-0.747	1.787	2.087	1.459	hypothetical protein	PF11_0525
aPF11_0526_0	-2.017	-2.445	<no data>	-2	hypothetical protein	PF11_0526
aPF11_0528_0	0.26	<no data>	0.909	<no data>	hypothetical protein	PF11_0528
aPF11_0528_1	0.968	2.142	1.241	0.477
aPF11_0528_2	1.514	2.287	1.887	<no data>	hypothetical protein	PF11_0528
aPF11_0528_7	0.752	1.944	1.141	0.331
aPF11_0528_8	1.759	2.767	1.676	1.738	hypothetical protein	PF11_0528
aPF13_0005_0	0.639	<no data>	<no data>	<no data>	rifin	PF13_0005
aPF13_0010_1	-1.653	-2.332	-4.205	-2.868	Gbph2	PF13_0010
aPF13_0011_0	-1.104	-1.963	-1.987	-1.215	plasmodium falciparum gamete antigen 27/25	PF13_0011
aPF13_0013_0	-0.561	-1.458	-0.416	-0.879	PBS lyase HEAT-like repeat domain protein	PF13_0013
aPF13_0013_1	-0.647	<no data>	-1.871	<no data>	PBS lyase HEAT-like repeat domain protein	PF13_0013
aPF13_0014_0	-1.184	-2.015	-3.026	-1.955	40S ribosomal protein S7 homologue, putative	PF13_0014
aPF13_0016_0	-0.202	<no data>	-1.658	-1.433	methyl transferase-like protein, putative	PF13_0016
aPF13_0017_0	-1.466	-1.48	-2.059	-1.32	hypothetical protein, conserved	PF13_0017
aPF13_0018_0	-1.688	-0.891	-1.368	-0.387	hypothetical protein, conserved	PF13_0018
aPF13_0019_0	1.011	1.466	1.163	1.493	sodium/hydrogen exchanger, Na+, H+ antiporter	PF13_0019
aPF13_0019_1	1.266	1.779	2.025	1.741	sodium/hydrogen exchanger, Na+, H+ antiporter	PF13_0019
aPF13_0019_2	1.923	1.783	2.173	1.496	sodium/hydrogen exchanger, Na+, H+ antiporter	PF13_0019
aPF13_0020_0	-0.129	-0.124	-0.958	-0.887	hypothetical protein, conserved	PF13_0020
aPF13_0020_1	0.36	-0.379	-1.27	-1.082	hypothetical protein, conserved	PF13_0020
[truncated: 7,365 more rows]
